# Supplementary material for: Estimating the heritability of SARS-CoV-2 susceptibility and COVID-19 severity
Source: Nat Commun. 2024 Jan 8;15:367. doi: 10.1038/s41467-023-44250-7 (PMC10774300; doi:10.1038/s41467-023-44250-7)
Supplement: Supplementary file 4 — Source Data [file 41467_2023_44250_MOESM4_ESM.xlsx]

## Sheet: figure2
Time to last positive PCR within grouping (days)	Shared Environment Grouping
2	Household
189	Household
357	Household
0	Household
6	Household
2	Household
0	Household
3	Household
4	Household
9	Household
4	Household
0	Household
520	Household
1	Household
0	Household
45	Household
0	Household
25	Household
506	Household
3	Household
11	Household
1	Household
0	Household
46	Household
0	Household
10	Household
0	Household
0	Household
3	Household
3	Household
3	Household
4	Household
306	Household
3	Household
3	Household
8	Household
0	Household
11	Household
81	Household
4	Household
0	Household
0	Household
1	Household
0	Household
0	Household
0	Household
0	Household
0	Household
14	Household
7	Household
7	Household
0	Household
0	Household
2	Household
173	Household
0	Household
3	Household
0	Household
0	Household
0	Household
0	Household
3	Household
15	Household
0	Household
1	Household
272	Household
48	Household
29	Household
0	Household
299	Household
8	Household
0	Household
0	Household
0	Household
3	Household
1	Household
0	Household
1	Household
1	Household
2	Household
1	Household
0	Household
21	Household
8	Household
15	Household
13	Household
9	Household
0	Household
1	Household
0	Household
12	Household
0	Household
0	Household
5	Household
0	Household
20	Household
7	Household
0	Household
22	Household
1	Household
6	Household
0	Household
2	Household
337	Household
1	Household
0	Household
0	Household
0	Household
17	Household
0	Household
0	Household
1	Household
9	Household
2	Household
1	Household
40	Household
2	Household
55	Household
525	Household
0	Household
0	Household
16	Household
0	Household
0	Household
10	Household
0	Household
142	Household
0	Household
283	Household
0	Household
29	Household
3	Household
1	Household
0	Household
0	Household
0	Household
1	Household
0	Household
1	Household
0	Household
48	Family
333	Family
161	Family
10	Family
2	Family
288	Family
510	Family
145	Family
2	Family
55	Family
120	Family
331	Family
92	Family
435	Family
24	Family
0	Family
5	Family
0	Family
12	Family
3	Family
0	Family
286	Family
1	Family
12	Family
281	Family
11	Family
2	Family
0	Family
357	Family
2	Family
284	Family
0	Family
0	Family
16	Family
7	Family
63	Family
1	Family
0	Family
209	Family
0	Family
2	Family
8	Family
0	Family
247	Family
1	Family
0	Family
337	Family
286	Family
95	Family
6	Family
14	Family
1	Family
304	Family
220	Family
304	Family
0	Family
2	Family
25	Family
506	Family
3	Family
5	Family
4	Family
317	Family
9	Family
210	Family
1	Family
262	Family
0	Family
1	Family
15	Family
0	Family
26	Family
2	Family
0	Family
3	Family
9	Family
58	Family
1	Family
0	Family
0	Family
259	Family
11	Family
7	Family
27	Family
3	Family
189	Family
1	Family
0	Family
17	Family
0	Family
16	Family
5	Family
49	Family
46	Family
29	Family
0	Family
1	Family
0	Family
243	Family
32	Family
9	Family
1	Family
0	Family
0	Family
0	Family
0	Family
1	Family
0	Family
0	Family
0	Family
4	Family
11	Family
12	Family
10	Family
0	Family
0	Family
0	Family
1	Family
1	Family
6	Family
20	Family
43	Family
2	Family
0	Family
3	Family
0	Family
0	Family
179	Family
61	Family
0	Family
3	Family
81	Family
34	Family
0	Family
0	Family
347	Family
0	Family
1	Family
1	Family
0	Family
0	Family
3	Family
10	Family
40	Family
0	Family
0	Family
0	Family
35	Family
266	Family
0	Family
3	Family
8	Family
5	Family
8	Family
0	Family
6	Family
0	Family
0	Family
173	Family
237	Family
0	Family
21	Family
0	Family
0	Family
1	Family
0	Family
1	Family
1	Family
0	Family
15	Family
15	Family
7	Family
0	Family
7	Family
0	Family
0	Family
0	Family
0	Family
1	Family
0	Family
272	Family
1	Family
306	Family
218	Family
0	Family
3	Family
0	Family
0	Family
11	Family
0	Family
2	Family
24	Family
0	Family
14	Family
0	Family
0	Family
9	Family
360	Family
232	Family
22	Family
3	Family
3	Family
7	Family
0	Family
0	Family
491	Family
8	Family
0	Family
0	Family
4	Family
0	Family
1	Family
76	Family
310	Family
4	Family
299	Family
7	Family
537	Family
1	Family
2	Family
244	Family
11	Family
40	Family
5	Family
0	Family
0	Family
1	Family
3	Family
318	Family
525	Family
8	Family
142	Family
520	Family
4	Family
3	Family
0	Family
7	Family
0	Family
2	Family
159	Family
0	Family
4	Family
283	Family
1	Family
2	Family
3	Family
0	Family
1	Family
0	Family
55	Family
0	Family
10	Family
3	Family
267	Family
29	Family
20	Family
2	Building
216	Building
79	Building
189	Building
204	Building
357	Building
0	Building
62	Building
6	Building
2	Building
55	Building
0	Building
3	Building
19	Building
9	Building
292	Building
9	Building
301	Building
174	Building
57	Building
4	Building
9	Building
11	Building
4	Building
413	Building
118	Building
12	Building
0	Building
3	Building
117	Building
7	Building
520	Building
18	Building
313	Building
1	Building
0	Building
26	Building
24	Building
1	Building
18	Building
93	Building
237	Building
105	Building
0	Building
25	Building
4	Building
506	Building
3	Building
11	Building
1	Building
0	Building
46	Building
0	Building
10	Building
0	Building
0	Building
3	Building
325	Building
3	Building
3	Building
23	Building
3	Building
4	Building
306	Building
3	Building
3	Building
1	Building
50	Building
227	Building
19	Building
8	Building
0	Building
11	Building
3	Building
508	Building
81	Building
1	Building
250	Building
4	Building
0	Building
0	Building
1	Building
20	Building
0	Building
17	Building
319	Building
132	Building
0	Building
0	Building
295	Building
490	Building
0	Building
0	Building
202	Building
14	Building
7	Building
7	Building
531	Building
0	Building
0	Building
2	Building
252	Building
226	Building
282	Building
14	Building
173	Building
0	Building
3	Building
273	Building
0	Building
252	Building
0	Building
0	Building
204	Building
0	Building
3	Building
40	Building
27	Building
259	Building
0	Building
15	Building
0	Building
21	Building
1	Building
139	Building
316	Building
38	Building
267	Building
34	Building
2	Building
272	Building
105	Building
48	Building
203	Building
10	Building
1	Building
29	Building
0	Building
366	Building
299	Building
4	Building
213	Building
5	Building
11	Building
8	Building
0	Building
0	Building
324	Building
0	Building
25	Building
0	Building
29	Building
5	Building
3	Building
155	Building
222	Building
149	Building
53	Building
1	Building
0	Building
1	Building
1	Building
10	Building
2	Building
1	Building
0	Building
21	Building
549	Building
8	Building
497	Building
15	Building
9	Building
425	Building
15	Building
293	Building
13	Building
9	Building
301	Building
219	Building
0	Building
120	Building
71	Building
1	Building
0	Building
26	Building
12	Building
0	Building
22	Building
38	Building
268	Building
0	Building
5	Building
0	Building
0	Building
19	Building
0	Building
7	Building
114	Building
86	Building
0	Building
22	Building
49	Building
235	Building
247	Building
1	Building
6	Building
0	Building
2	Building
164	Building
284	Building
273	Building
337	Building
1	Building
0	Building
0	Building
290	Building
337	Building
0	Building
222	Building
7	Building
0	Building
17	Building
0	Building
0	Building
430	Building
1	Building
290	Building
9	Building
2	Building
198	Building
2	Building
336	Building
247	Building
4	Building
1	Building
289	Building
40	Building
2	Building
175	Building
492	Building
18	Building
74	Building
183	Building
55	Building
151	Building
181	Building
525	Building
0	Building
10	Building
263	Building
47	Building
4	Building
0	Building
16	Building
494	Building
0	Building
0	Building
233	Building
18	Building
10	Building
5	Building
11	Building
5	Building
0	Building
142	Building
0	Building
105	Building
283	Building
0	Building
12	Building
290	Building
29	Building
446	Building
283	Building
375	Building
216	Building
3	Building
1	Building
13	Building
32	Building
0	Building
144	Building
1	Building
0	Building
0	Building
1	Building
0	Building
1	Building
0	Building
67	Building
38	Building
237	Building
180	Building
131	Building

## Sheet: figure4
directory	trait	date	num_families	model	estimate	estimate_lower	estimate_upper	solarerr	solarpval	num_attempts	num_converged	num_significant	posa	model_clean
cummulative_classswitch	covid_cswitch_weekly_04_07_2020	2020-04-07	251	ACE_h2o	0.434644	0.217148	0.583151	0.179809	0.0460341	200	124	58	0.467742	Heritability
cummulative_classswitch	covid_cswitch_weekly_04_07_2020	2020-04-07	251	ACE_Shared_Env	0.565356	0.416849	0.782852	0.179809	0.0008625	200	124	58	0.467742	Shared Environment
cummulative_classswitch	covid_cswitch_weekly_04_21_2020	2020-04-21	370	ACE_h2o	0.480387	0.315848	0.615598	0.553829	0.0011531	200	195	185	0.948718	Heritability
cummulative_classswitch	covid_cswitch_weekly_04_21_2020	2020-04-21	370	ACE_Shared_Env	0.519613	0.384402	0.684152	0.553829	7.49e-05	200	195	185	0.948718	Shared Environment
cummulative_classswitch	covid_cswitch_weekly_04_28_2020	2020-04-28	400	ACE_h2o	0.481487	0.3087	0.619039	0.0750841	0.0011212	200	189	173	0.915344	Heritability
cummulative_classswitch	covid_cswitch_weekly_04_28_2020	2020-04-28	400	ACE_Shared_Env	0.518513	0.380961	0.6913	0.0750841	1.69e-05	200	189	173	0.915344	Shared Environment
cummulative_classswitch	covid_cswitch_weekly_05_05_2020	2020-05-05	424	ACE_Shared_Env	0.561272	0.408281	0.689729	0.162439	0.0001438	200	179	152	0.849162	Shared Environment
cummulative_classswitch	covid_cswitch_weekly_05_05_2020	2020-05-05	424	ACE_h2o	0.438728	0.310271	0.591719	0.162439	0.0025876	200	179	152	0.849162	Heritability
cummulative_classswitch	covid_cswitch_weekly_05_12_2020	2020-05-12	441	ACE_h2o	0.484009	0.320125	0.596242	0.121632	0.0012258	200	195	184	0.94359	Heritability
cummulative_classswitch	covid_cswitch_weekly_05_12_2020	2020-05-12	441	ACE_Shared_Env	0.515991	0.403758	0.679875	0.121632	6.34e-05	200	195	184	0.94359	Shared Environment
cummulative_classswitch	covid_cswitch_weekly_05_19_2020	2020-05-19	456	ACE_h2o	0.435327	0.26141	0.553665	0.100526	0.0091031	200	193	182	0.943005	Heritability
cummulative_classswitch	covid_cswitch_weekly_05_19_2020	2020-05-19	456	ACE_Shared_Env	0.564673	0.446335	0.73859	0.100526	0.0002581	200	193	182	0.943005	Shared Environment
cummulative_classswitch	covid_cswitch_weekly_05_26_2020	2020-05-26	470	ACE_h2o	0.427871	0.240818	0.532618	0.118613	0.0010054	200	195	192	0.984615	Heritability
cummulative_classswitch	covid_cswitch_weekly_05_26_2020	2020-05-26	470	ACE_Shared_Env	0.572129	0.467382	0.759182	0.118613	1.74e-05	200	195	192	0.984615	Shared Environment
cummulative_classswitch	covid_cswitch_weekly_06_02_2020	2020-06-02	483	ACE_Shared_Env	0.53386	0.398423	0.690342	0.12687	1.17e-05	200	190	184	0.968421	Shared Environment
cummulative_classswitch	covid_cswitch_weekly_06_02_2020	2020-06-02	483	ACE_h2o	0.46614	0.309658	0.601577	0.12687	0.0002149	200	190	184	0.968421	Heritability
cummulative_classswitch	covid_cswitch_weekly_06_09_2020	2020-06-09	496	ACE_Shared_Env	0.528353	0.414779	0.686946	0.115095	7.11e-05	200	197	195	0.989848	Shared Environment
cummulative_classswitch	covid_cswitch_weekly_06_09_2020	2020-06-09	496	ACE_h2o	0.471647	0.313054	0.585221	0.115095	0.0012729	200	197	195	0.989848	Heritability
cummulative_classswitch	covid_cswitch_weekly_06_16_2020	2020-06-16	499	ACE_h2o	0.412048	0.280864	0.52892	0.269696	0.0006672	200	192	186	0.96875	Heritability
cummulative_classswitch	covid_cswitch_weekly_06_16_2020	2020-06-16	499	ACE_Shared_Env	0.587952	0.471079	0.719136	0.269696	7.3e-06	200	192	186	0.96875	Shared Environment
cummulative_classswitch	covid_cswitch_weekly_06_23_2020	2020-06-23	504	ACE_Shared_Env	0.574603	0.462223	0.783148	0.104932	3.85614e-06	200	195	192	0.984615	Shared Environment
cummulative_classswitch	covid_cswitch_weekly_06_23_2020	2020-06-23	504	ACE_h2o	0.425397	0.216852	0.537777	0.104932	0.0002891	200	195	192	0.984615	Heritability
cummulative_classswitch	covid_cswitch_weekly_06_30_2020	2020-06-30	509	ACE_Shared_Env	0.572058	0.44374	0.731277	0.113164	7.7e-06	200	194	188	0.969072	Shared Environment
cummulative_classswitch	covid_cswitch_weekly_06_30_2020	2020-06-30	509	ACE_h2o	0.427942	0.268723	0.55626	0.113164	0.0004471	200	194	188	0.969072	Heritability
cummulative_classswitch	covid_cswitch_weekly_07_07_2020	2020-07-07	513	ACE_h2o	0.425882	0.262347	0.544431	0.113294	0.0001958	200	199	192	0.964824	Heritability
cummulative_classswitch	covid_cswitch_weekly_07_07_2020	2020-07-07	513	ACE_Shared_Env	0.574118	0.455569	0.737653	0.113294	2.31086e-06	200	199	192	0.964824	Shared Environment
cummulative_classswitch	covid_cswitch_weekly_07_14_2020	2020-07-14	519	ACE_h2o	0.438428	0.292045	0.552508	0.0612985	0.0005766	200	193	193	1	Heritability
cummulative_classswitch	covid_cswitch_weekly_07_14_2020	2020-07-14	519	ACE_Shared_Env	0.561572	0.447492	0.707955	0.0612985	8.8e-06	200	193	193	1	Shared Environment
cummulative_classswitch	covid_cswitch_weekly_07_21_2020	2020-07-21	522	ACE_h2o	0.400845	0.225211	0.511789	0.0864764	6.85e-05	200	197	196	0.994924	Heritability
cummulative_classswitch	covid_cswitch_weekly_07_21_2020	2020-07-21	522	ACE_Shared_Env	0.599155	0.488211	0.774789	0.0864764	3.41701e-07	200	197	196	0.994924	Shared Environment
cummulative_classswitch	covid_cswitch_weekly_07_28_2020	2020-07-28	527	ACE_h2o	0.423418	0.268675	0.535116	0.0761407	3.47e-05	200	196	195	0.994898	Heritability
cummulative_classswitch	covid_cswitch_weekly_07_28_2020	2020-07-28	527	ACE_Shared_Env	0.576582	0.464884	0.731325	0.0761407	2.35828e-07	200	196	195	0.994898	Shared Environment
cummulative_classswitch	covid_cswitch_weekly_08_04_2020	2020-08-04	532	ACE_h2o	0.42	0.295329	0.536888	0.11309	4.17e-05	200	194	194	1	Heritability
cummulative_classswitch	covid_cswitch_weekly_08_04_2020	2020-08-04	532	ACE_Shared_Env	0.58	0.463112	0.704671	0.11309	3.23329e-07	200	194	194	1	Shared Environment
cummulative_classswitch	covid_cswitch_weekly_08_11_2020	2020-08-11	535	ACE_h2o	0.4291	0.294548	0.529956	0.105499	5.71e-05	200	197	197	1	Heritability
cummulative_classswitch	covid_cswitch_weekly_08_11_2020	2020-08-11	535	ACE_Shared_Env	0.5709	0.470044	0.705452	0.105499	3.951e-07	200	197	197	1	Shared Environment
cummulative_classswitch	covid_cswitch_weekly_08_18_2020	2020-08-18	540	ACE_h2o	0.435155	0.268253	0.557179	0.0578945	0.0006505	200	189	189	1	Heritability
cummulative_classswitch	covid_cswitch_weekly_08_18_2020	2020-08-18	540	ACE_Shared_Env	0.564845	0.442821	0.731747	0.0578945	9.4e-06	200	189	189	1	Shared Environment
cummulative_classswitch	covid_cswitch_weekly_08_25_2020	2020-08-25	542	ACE_h2o	0.431592	0.29236	0.565845	0.0424076	5.2e-06	200	190	190	1	Heritability
cummulative_classswitch	covid_cswitch_weekly_08_25_2020	2020-08-25	542	ACE_Shared_Env	0.568408	0.434155	0.70764	0.0424076	1.16927e-08	200	190	190	1	Shared Environment
cummulative_classswitch	covid_cswitch_weekly_09_01_2020	2020-09-01	544	ACE_h2o	0.422758	0.264087	0.523716	0.111882	2.1e-06	200	190	190	1	Heritability
cummulative_classswitch	covid_cswitch_weekly_09_01_2020	2020-09-01	544	ACE_Shared_Env	0.577241	0.476284	0.735913	0.111882	6.26576e-08	200	190	190	1	Shared Environment
cummulative_classswitch	covid_cswitch_weekly_09_08_2020	2020-09-08	547	ACE_h2o	0.413406	0.210143	0.522177	0.151211	1.5e-05	200	194	192	0.989691	Heritability
cummulative_classswitch	covid_cswitch_weekly_09_08_2020	2020-09-08	547	ACE_Shared_Env	0.586594	0.477823	0.789857	0.151211	4.22807e-09	200	194	192	0.989691	Shared Environment
cummulative_classswitch	covid_cswitch_weekly_09_15_2020	2020-09-15	547	ACE_h2o	0.399174	0.260049	0.515569	0.28829	8e-07	200	194	193	0.994845	Heritability
cummulative_classswitch	covid_cswitch_weekly_09_15_2020	2020-09-15	547	ACE_Shared_Env	0.600826	0.484431	0.739951	0.28829	9.61962e-09	200	194	193	0.994845	Shared Environment
cummulative_classswitch	covid_cswitch_weekly_09_22_2020	2020-09-22	549	ACE_h2o	0.408346	0.232656	0.51994	0.117403	2.48e-05	200	194	193	0.994845	Heritability
cummulative_classswitch	covid_cswitch_weekly_09_22_2020	2020-09-22	549	ACE_Shared_Env	0.591654	0.48006	0.767344	0.117403	1.43416e-08	200	194	193	0.994845	Shared Environment
cummulative_classswitch	covid_cswitch_weekly_09_29_2020	2020-09-29	551	ACE_h2o	0.418515	0.266679	0.519392	0.44058	1.4e-06	200	190	189	0.994737	Heritability
cummulative_classswitch	covid_cswitch_weekly_09_29_2020	2020-09-29	551	ACE_Shared_Env	0.581485	0.480608	0.733321	0.44058	1.29845e-08	200	190	189	0.994737	Shared Environment
cummulative_classswitch	covid_cswitch_weekly_10_06_2020	2020-10-06	553	ACE_h2o	0.328873	0.197523	0.458511	0.323686	0.0003318	200	196	195	0.994898	Heritability
cummulative_classswitch	covid_cswitch_weekly_10_06_2020	2020-10-06	553	ACE_Shared_Env	0.671127	0.541489	0.802477	0.323686	2.7439e-10	200	196	195	0.994898	Shared Environment
cummulative_classswitch	covid_cswitch_weekly_10_13_2020	2020-10-13	554	ACE_h2o	0.36775	0.215606	0.475107	0.103414	5.33e-05	200	194	194	1	Heritability
cummulative_classswitch	covid_cswitch_weekly_10_13_2020	2020-10-13	554	ACE_Shared_Env	0.63225	0.524893	0.784394	0.103414	2.26045e-10	200	194	194	1	Shared Environment
cummulative_classswitch	covid_cswitch_weekly_10_20_2020	2020-10-20	557	ACE_Shared_Env	0.62118	0.506687	0.77823	0.153383	7.04818e-09	200	188	186	0.989362	Shared Environment
cummulative_classswitch	covid_cswitch_weekly_10_20_2020	2020-10-20	557	ACE_h2o	0.37882	0.22177	0.493313	0.153383	8.56e-05	200	188	186	0.989362	Heritability
cummulative_classswitch	covid_cswitch_weekly_10_27_2020	2020-10-27	565	ACE_Shared_Env	0.604411	0.508829	0.760766	0.0803963	5.55911e-09	200	193	193	1	Shared Environment
cummulative_classswitch	covid_cswitch_weekly_10_27_2020	2020-10-27	565	ACE_h2o	0.395589	0.239234	0.491171	0.0838124	1.9e-06	200	193	193	1	Heritability
cummulative_classswitch	covid_cswitch_weekly_11_03_2020	2020-11-03	571	ACE_Shared_Env	0.581263	0.462206	0.74161	0.086414	1.03798e-08	200	189	189	1	Shared Environment
cummulative_classswitch	covid_cswitch_weekly_11_03_2020	2020-11-03	571	ACE_h2o	0.418737	0.25839	0.537794	0.086414	2.7e-06	200	189	189	1	Heritability
cummulative_classswitch	covid_cswitch_weekly_11_10_2020	2020-11-10	578	ACE_Shared_Env	0.592559	0.468609	0.74926	0.030658	9.50785e-10	200	190	190	1	Shared Environment
cummulative_classswitch	covid_cswitch_weekly_11_10_2020	2020-11-10	578	ACE_h2o	0.407441	0.25074	0.531391	0.030658	1e-07	200	190	190	1	Heritability
cummulative_classswitch	covid_cswitch_weekly_11_17_2020	2020-11-17	594	ACE_Shared_Env	0.503935	0.406134	0.648385	0.0930869	1.79677e-08	200	189	189	1	Shared Environment
cummulative_classswitch	covid_cswitch_weekly_11_17_2020	2020-11-17	594	ACE_h2o	0.496065	0.351615	0.593866	0.0930869	3e-07	200	189	189	1	Heritability
cummulative_classswitch	covid_cswitch_weekly_11_24_2020	2020-11-24	604	ACE_h2o	0.489951	0.34505	0.579127	0.0837493	2.17e-05	200	186	186	1	Heritability
cummulative_classswitch	covid_cswitch_weekly_11_24_2020	2020-11-24	604	ACE_Shared_Env	0.510049	0.420873	0.65495	0.0837493	9.07718e-08	200	186	186	1	Shared Environment
cummulative_classswitch	covid_cswitch_weekly_12_01_2020	2020-12-01	625	ACE_h2o	0.487594	0.396485	0.562593	0.0597026	1e-07	200	196	196	1	Heritability
cummulative_classswitch	covid_cswitch_weekly_12_01_2020	2020-12-01	625	ACE_Shared_Env	0.512406	0.437407	0.603515	0.0597026	2.42917e-10	200	196	196	1	Shared Environment
cummulative_classswitch	covid_cswitch_weekly_12_08_2020	2020-12-08	650	ACE_h2o	0.486001	0.393705	0.557953	0.058429	5e-07	200	191	191	1	Heritability
cummulative_classswitch	covid_cswitch_weekly_12_08_2020	2020-12-08	650	ACE_Shared_Env	0.513999	0.442047	0.606295	0.058429	4.75692e-09	200	191	191	1	Shared Environment
cummulative_classswitch	covid_cswitch_weekly_12_15_2020	2020-12-15	669	ACE_h2o	0.508428	0.414999	0.590082	0.0678117	6.28e-05	200	188	188	1	Heritability
cummulative_classswitch	covid_cswitch_weekly_12_15_2020	2020-12-15	669	ACE_Shared_Env	0.491571	0.409918	0.585001	0.0678117	7.18363e-08	200	188	188	1	Shared Environment
cummulative_classswitch	covid_cswitch_weekly_12_22_2020	2020-12-22	692	ACE_h2o	0.528518	0.45963	0.594468	0.18075	7.3e-06	200	183	183	1	Heritability
cummulative_classswitch	covid_cswitch_weekly_12_22_2020	2020-12-22	692	ACE_Shared_Env	0.471482	0.405532	0.54037	0.18075	2.60349e-08	200	183	183	1	Shared Environment
cummulative_classswitch	covid_cswitch_weekly_12_29_2020	2020-12-29	711	ACE_h2o	0.561171	0.490323	0.636235	0.0859375	0.000447	200	181	172	0.950276	Heritability
cummulative_classswitch	covid_cswitch_weekly_12_29_2020	2020-12-29	711	ACE_Shared_Env	0.438829	0.363341	0.509474	0.0859375	8.3e-06	200	181	172	0.950276	Shared Environment
cummulative_classswitch	covid_cswitch_weekly_01_05_2021	2021-01-05	746	ACE_h2o	0.549114	0.308839	0.610866	0.043502	0.0001734	200	180	161	0.894444	Heritability
cummulative_classswitch	covid_cswitch_weekly_01_05_2021	2021-01-05	746	ACE_Shared_Env	0.450886	0.264356	0.522048	0.043502	2.6418e-07	200	180	161	0.894444	Shared Environment
cummulative_classswitch	covid_cswitch_weekly_01_12_2021	2021-01-12	770	ACE_h2o	0.540912	0.470387	0.609076	0.0626061	3.6e-06	200	184	183	0.994565	Heritability
cummulative_classswitch	covid_cswitch_weekly_01_12_2021	2021-01-12	770	ACE_Shared_Env	0.459088	0.390924	0.529613	0.0626061	4.43762e-09	200	184	183	0.994565	Shared Environment
cummulative_classswitch	covid_cswitch_weekly_01_19_2021	2021-01-19	809	ACE_Shared_Env	0.444071	0.37508	0.506177	0.0600636	2.01004e-07	200	190	190	1	Shared Environment
cummulative_classswitch	covid_cswitch_weekly_01_19_2021	2021-01-19	809	ACE_h2o	0.555929	0.493823	0.62492	0.0600636	0.0003361	200	190	190	1	Heritability
cummulative_classswitch	covid_cswitch_weekly_01_26_2021	2021-01-26	845	ACE_Shared_Env	0.438143	0.379482	0.509738	0.0499636	4.52572e-10	200	184	184	1	Shared Environment
cummulative_classswitch	covid_cswitch_weekly_01_26_2021	2021-01-26	845	ACE_h2o	0.561857	0.490262	0.620518	0.0499636	1e-07	200	184	184	1	Heritability
cummulative_classswitch	covid_cswitch_weekly_02_02_2021	2021-02-02	875	ACE_Shared_Env	0.45706	0.406876	0.525394	0.148135	3.57323e-11	200	184	184	1	Shared Environment
cummulative_classswitch	covid_cswitch_weekly_02_02_2021	2021-02-02	875	ACE_h2o	0.54294	0.474606	0.593124	0.121586	3e-07	200	184	184	1	Heritability
cummulative_classswitch	covid_cswitch_weekly_02_09_2021	2021-02-09	901	ACE_Shared_Env	0.471484	0.401136	0.533488	0.0813266	1.029e-11	200	184	184	1	Shared Environment
cummulative_classswitch	covid_cswitch_weekly_02_09_2021	2021-02-09	901	ACE_h2o	0.528516	0.466512	0.598864	0.0813266	2e-07	200	184	184	1	Heritability
cummulative_classswitch	covid_cswitch_weekly_02_16_2021	2021-02-16	915	ACE_Shared_Env	0.447582	0.396556	0.50994	0.189713	5.71454e-12	200	182	182	1	Shared Environment
cummulative_classswitch	covid_cswitch_weekly_02_16_2021	2021-02-16	915	ACE_h2o	0.552419	0.49006	0.603444	0.189713	1.36207e-08	200	182	182	1	Heritability
cummulative_classswitch	covid_cswitch_weekly_02_23_2021	2021-02-23	933	ACE_Shared_Env	0.436983	0.388906	0.49821	0.0661848	7.85116e-11	200	182	182	1	Shared Environment
cummulative_classswitch	covid_cswitch_weekly_02_23_2021	2021-02-23	933	ACE_h2o	0.563017	0.50179	0.611094	0.0661848	1e-06	200	182	182	1	Heritability
cummulative_classswitch	covid_cswitch_weekly_03_02_2021	2021-03-02	963	ACE_Shared_Env	0.418073	0.360909	0.475897	0.055481	8.54044e-12	200	173	173	1	Shared Environment
cummulative_classswitch	covid_cswitch_weekly_03_02_2021	2021-03-02	963	ACE_h2o	0.581927	0.524103	0.639091	0.055481	9.49608e-09	200	173	173	1	Heritability
cummulative_classswitch	covid_cswitch_weekly_03_09_2021	2021-03-09	985	ACE_h2o	0.590939	0.52622	0.630083	0.111292	2.4145e-08	200	154	154	1	Heritability
cummulative_classswitch	covid_cswitch_weekly_03_09_2021	2021-03-09	985	ACE_Shared_Env	0.409061	0.369917	0.47378	0.111292	9.76134e-11	200	154	154	1	Shared Environment
cummulative_classswitch	covid_cswitch_weekly_03_16_2021	2021-03-16	994	ACE_h2o	0.588259	0.533684	0.633226	0.0295888	1.17054e-09	200	181	181	1	Heritability
cummulative_classswitch	covid_cswitch_weekly_03_16_2021	2021-03-16	994	ACE_Shared_Env	0.411741	0.366774	0.466316	0.0295888	1.92344e-12	200	181	181	1	Shared Environment
cummulative_classswitch	covid_cswitch_weekly_03_23_2021	2021-03-23	1017	ACE_h2o	0.60828	0.563952	0.660327	0.0417233	1.41321e-09	200	157	157	1	Heritability
cummulative_classswitch	covid_cswitch_weekly_03_23_2021	2021-03-23	1017	ACE_Shared_Env	0.39172	0.339673	0.436048	0.0417233	5.81205e-12	200	157	157	1	Shared Environment
cummulative_classswitch	covid_cswitch_weekly_03_30_2021	2021-03-30	1028	ACE_Shared_Env	0.361931	0.316737	0.409321	0.0740595	5.07593e-09	200	167	167	1	Shared Environment
cummulative_classswitch	covid_cswitch_weekly_03_30_2021	2021-03-30	1028	ACE_h2o	0.638069	0.590679	0.683263	0.0740595	2e-07	200	167	167	1	Heritability
cummulative_classswitch	covid_cswitch_weekly_04_06_2021	2021-04-06	1043	ACE_h2o	0.643186	0.589809	0.68371	0.0450628	9.17041e-11	200	170	170	1	Heritability
cummulative_classswitch	covid_cswitch_weekly_04_06_2021	2021-04-06	1043	ACE_Shared_Env	0.356814	0.31629	0.410191	0.0450628	2.8693e-11	200	170	170	1	Shared Environment
cummulative_classswitch	covid_cswitch_weekly_04_13_2021	2021-04-13	1054	ACE_Shared_Env	0.342608	0.290731	0.385448	0.0992964	1.26761e-10	200	165	165	1	Shared Environment
cummulative_classswitch	covid_cswitch_weekly_04_13_2021	2021-04-13	1054	ACE_h2o	0.657392	0.614552	0.709269	0.0992964	1.12698e-10	200	165	165	1	Heritability
cummulative_classswitch	covid_cswitch_weekly_04_20_2021	2021-04-20	1066	ACE_Shared_Env	0.336899	0.302929	0.392382	0.0425577	2.16746e-10	200	167	167	1	Shared Environment
cummulative_classswitch	covid_cswitch_weekly_04_20_2021	2021-04-20	1066	ACE_h2o	0.663101	0.607618	0.697071	0.0425577	1.08815e-10	200	167	167	1	Heritability
cummulative_classswitch	covid_cswitch_weekly_04_27_2021	2021-04-27	1072	ACE_h2o	0.668858	0.621069	0.711479	0.132532	1.04458e-11	200	177	177	1	Heritability
cummulative_classswitch	covid_cswitch_weekly_04_27_2021	2021-04-27	1072	ACE_Shared_Env	0.331142	0.288521	0.378931	0.132532	1.54146e-10	200	177	177	1	Shared Environment
cummulative_classswitch	covid_cswitch_weekly_05_04_2021	2021-05-04	1075	ACE_h2o	0.667954	0.616746	0.710073	0.0461215	1.7824e-10	200	170	170	1	Heritability
cummulative_classswitch	covid_cswitch_weekly_05_04_2021	2021-05-04	1075	ACE_Shared_Env	0.332046	0.289927	0.383254	0.0461215	3.69251e-10	200	170	170	1	Shared Environment
cummulative_classswitch	covid_cswitch_weekly_05_11_2021	2021-05-11	1078	ACE_Shared_Env	0.332917	0.294333	0.38549	0.0607549	1.55058e-10	200	171	171	1	Shared Environment
cummulative_classswitch	covid_cswitch_weekly_05_11_2021	2021-05-11	1078	ACE_h2o	0.667083	0.61451	0.705667	0.0607549	4.39603e-11	200	171	171	1	Heritability
cummulative_classswitch	covid_cswitch_weekly_05_18_2021	2021-05-18	1083	ACE_Shared_Env	0.327149	0.293078	0.373039	0.0716262	2.93238e-09	200	168	168	1	Shared Environment
cummulative_classswitch	covid_cswitch_weekly_05_18_2021	2021-05-18	1083	ACE_h2o	0.672851	0.626961	0.706922	0.0716262	4.39144e-09	200	168	168	1	Heritability
cummulative_classswitch	covid_cswitch_weekly_05_25_2021	2021-05-25	1087	ACE_h2o	0.672033	0.618289	0.722766	0.0913669	2.08337e-08	200	174	174	1	Heritability
cummulative_classswitch	covid_cswitch_weekly_05_25_2021	2021-05-25	1087	ACE_Shared_Env	0.327967	0.277234	0.381711	0.0913669	8.20448e-09	200	174	174	1	Shared Environment
cummulative_classswitch	covid_cswitch_weekly_06_01_2021	2021-06-01	1090	ACE_Shared_Env	0.324982	0.281258	0.379235	0.147068	1.38445e-09	200	162	162	1	Shared Environment
cummulative_classswitch	covid_cswitch_weekly_06_01_2021	2021-06-01	1090	ACE_h2o	0.675018	0.620765	0.718742	0.147068	3.28456e-10	200	162	162	1	Heritability
cummulative_classswitch	covid_cswitch_weekly_06_08_2021	2021-06-08	1092	ACE_Shared_Env	0.319581	0.277045	0.366115	0.0492297	1.05262e-08	200	171	171	1	Shared Environment
cummulative_classswitch	covid_cswitch_weekly_06_08_2021	2021-06-08	1092	ACE_h2o	0.680419	0.633885	0.722955	0.0492297	3.45276e-09	200	171	171	1	Heritability
cummulative_classswitch	covid_cswitch_weekly_06_15_2021	2021-06-15	1095	ACE_Shared_Env	0.319917	0.277576	0.370676	0.0488433	1.91569e-09	200	171	171	1	Shared Environment
cummulative_classswitch	covid_cswitch_weekly_06_15_2021	2021-06-15	1095	ACE_h2o	0.680083	0.629324	0.722424	0.0488433	6.52298e-10	200	171	171	1	Heritability
cummulative_classswitch	covid_cswitch_weekly_06_29_2021	2021-06-29	1098	ACE_h2o	0.683088	0.641043	0.719288	0.102008	5.72205e-11	200	176	176	1	Heritability
cummulative_classswitch	covid_cswitch_weekly_06_22_2021	2021-06-22	1098	ACE_Shared_Env	0.318725	0.272744	0.359367	0.0498919	2.46981e-07	200	186	186	1	Shared Environment
cummulative_classswitch	covid_cswitch_weekly_06_22_2021	2021-06-22	1098	ACE_h2o	0.681275	0.640633	0.727256	0.0498919	3e-07	200	186	186	1	Heritability
cummulative_classswitch	covid_cswitch_weekly_06_29_2021	2021-06-29	1098	ACE_Shared_Env	0.316912	0.280712	0.358957	0.102008	1.08125e-09	200	176	176	1	Shared Environment
cummulative_classswitch	covid_cswitch_weekly_07_06_2021	2021-07-06	1099	ACE_h2o	0.688826	0.637939	0.730993	0.0484391	1.03371e-08	200	184	184	1	Heritability
cummulative_classswitch	covid_cswitch_weekly_07_06_2021	2021-07-06	1099	ACE_Shared_Env	0.311174	0.269007	0.362061	0.0484391	2.07403e-08	200	184	184	1	Shared Environment
cummulative_classswitch	covid_cswitch_weekly_07_13_2021	2021-07-13	1100	ACE_Shared_Env	0.31131	0.276025	0.355614	0.0721189	9.84664e-08	200	181	181	1	Shared Environment
cummulative_classswitch	covid_cswitch_weekly_07_13_2021	2021-07-13	1100	ACE_h2o	0.68869	0.644386	0.723975	0.0721189	2e-07	200	181	181	1	Heritability
cummulative_classswitch	covid_cswitch_weekly_07_20_2021	2021-07-20	1102	ACE_Shared_Env	0.306692	0.257711	0.353772	0.0410507	7.44194e-08	200	189	189	1	Shared Environment
cummulative_classswitch	covid_cswitch_weekly_07_20_2021	2021-07-20	1102	ACE_h2o	0.693308	0.646228	0.742289	0.0410507	1e-07	200	189	189	1	Heritability
cummulative_classswitch	covid_cswitch_weekly_07_27_2021	2021-07-27	1104	ACE_Shared_Env	0.310535	0.26994	0.354221	0.0659981	1.53079e-07	200	179	179	1	Shared Environment
cummulative_classswitch	covid_cswitch_weekly_07_27_2021	2021-07-27	1104	ACE_h2o	0.689465	0.645779	0.73006	0.0659981	1e-07	200	179	179	1	Heritability
cummulative_classswitch	covid_cswitch_weekly_08_03_2021	2021-08-03	1112	ACE_Shared_Env	0.317518	0.277037	0.366421	0.0517587	5.12336e-08	200	189	189	1	Shared Environment
cummulative_classswitch	covid_cswitch_weekly_08_03_2021	2021-08-03	1112	ACE_h2o	0.682482	0.633579	0.722963	0.0517587	1e-07	200	189	189	1	Heritability
cummulative_classswitch	covid_cswitch_weekly_08_10_2021	2021-08-10	1121	ACE_Shared_Env	0.317491	0.271126	0.365458	0.0524628	5.12159e-07	200	189	189	1	Shared Environment
cummulative_classswitch	covid_cswitch_weekly_08_10_2021	2021-08-10	1121	ACE_h2o	0.682508	0.634542	0.728874	0.0524628	2e-06	200	189	189	1	Heritability
cummulative_classswitch	covid_cswitch_weekly_08_17_2021	2021-08-17	1130	ACE_h2o	0.697004	0.634759	0.737944	0.0501615	1e-07	200	195	195	1	Heritability
cummulative_classswitch	covid_cswitch_weekly_08_17_2021	2021-08-17	1130	ACE_Shared_Env	0.302996	0.245423	0.352153	0.0501615	8.04306e-08	200	195	195	1	Shared Environment
cummulative_classswitch	covid_cswitch_weekly_08_24_2021	2021-08-24	1143	ACE_Shared_Env	0.310686	0.254737	0.354662	0.0491639	1.04348e-08	200	185	185	1	Shared Environment
cummulative_classswitch	covid_cswitch_weekly_08_24_2021	2021-08-24	1143	ACE_h2o	0.689314	0.609367	0.731935	0.0491639	1.45553e-08	200	185	185	1	Heritability
cummulative_classswitch	covid_cswitch_weekly_08_31_2021	2021-08-31	1151	ACE_Shared_Env	0.314587	0.183081	0.348541	0.0806209	2.40492e-08	200	192	192	1	Shared Environment
cummulative_classswitch	covid_cswitch_weekly_08_31_2021	2021-08-31	1151	ACE_h2o	0.685413	0.351852	0.731777	0.0806209	4.41479e-08	200	192	192	1	Heritability
cummulative_classswitch	covid_cswitch_weekly_09_07_2021	2021-09-07	1157	ACE_h2o	0.682605	0.336323	0.723186	0.0359892	7e-07	200	195	195	1	Heritability
cummulative_classswitch	covid_cswitch_weekly_09_07_2021	2021-09-07	1157	ACE_Shared_Env	0.317395	0.195721	0.354115	0.0359892	1.6154e-07	200	195	195	1	Shared Environment
cummulative_classswitch	covid_cswitch_weekly_09_14_2021	2021-09-14	1163	ACE_h2o	0.679633	0.399014	0.728253	0.0461893	6.4e-06	200	186	186	1	Heritability
cummulative_classswitch	covid_cswitch_weekly_09_14_2021	2021-09-14	1163	ACE_Shared_Env	0.320367	0.20425	0.366368	0.0461893	3.05026e-07	200	186	186	1	Shared Environment
cummulative_classswitch	covid_cswitch_weekly_09_21_2021	2021-09-21	1170	ACE_h2o	0.671884	0.629631	0.717275	0.0560685	6.5e-06	200	188	188	1	Heritability
cummulative_classswitch	covid_cswitch_weekly_09_21_2021	2021-09-21	1170	ACE_Shared_Env	0.328116	0.279232	0.367521	0.0560685	2.52951e-07	200	188	188	1	Shared Environment
cummulative_classswitch	covid_cswitch_weekly_09_28_2021	2021-09-28	1176	ACE_Shared_Env	0.322454	0.284417	0.365604	0.0508474	7.1264e-08	200	191	191	1	Shared Environment
cummulative_classswitch	covid_cswitch_weekly_09_28_2021	2021-09-28	1176	ACE_h2o	0.677547	0.625829	0.714985	0.0508474	1.1e-06	200	191	191	1	Heritability
cummulative_classswitch	covid_cswitch_weekly_10_05_2021	2021-10-05	1183	ACE_Shared_Env	0.319476	0.278429	0.359746	0.0341706	2.67687e-09	200	190	190	1	Shared Environment
cummulative_classswitch	covid_cswitch_weekly_10_05_2021	2021-10-05	1183	ACE_h2o	0.680524	0.640254	0.721571	0.0341706	1.16973e-09	200	190	190	1	Heritability
cummulative_classswitch	covid_cswitch_weekly_10_12_2021	2021-10-12	1188	ACE_h2o	0.681001	0.629412	0.720471	0.0570689	5e-07	200	192	192	1	Heritability
cummulative_classswitch	covid_cswitch_weekly_10_12_2021	2021-10-12	1188	ACE_Shared_Env	0.318999	0.27131	0.357257	0.0570689	2.19808e-08	200	192	192	1	Shared Environment
cummulative_classswitch	covid_cswitch_weekly_10_19_2021	2021-10-19	1189	ACE_h2o	0.674851	0.623906	0.720825	0.0564941	1.04166e-08	200	193	193	1	Heritability
cummulative_classswitch	covid_cswitch_weekly_10_19_2021	2021-10-19	1189	ACE_Shared_Env	0.325149	0.276542	0.367234	0.0564941	3.15189e-09	200	193	193	1	Shared Environment
cummulative_classswitch	covid_cswitch_weekly_10_26_2021	2021-10-26	1191	ACE_h2o	0.677453	0.632513	0.717714	0.0579214	1.05447e-09	200	191	191	1	Heritability
cummulative_classswitch	covid_cswitch_weekly_10_26_2021	2021-10-26	1191	ACE_Shared_Env	0.322547	0.280705	0.36666	0.0579214	7.84258e-10	200	191	191	1	Shared Environment

## Sheet: permutation_analysis
SOLARStrap provides estimates when models attribute phenotypic variance to additive genetic variation and shared environment
No variance was attributed to genetic variation and shared environment for permuted covid status or permuted days hospitalized for any cut of family inclusion (ie 20%-90%)
trait	num_families	model	estimate	estimate_lower	estimate_upper	solarerr	solarpval	num_attempts	num_converged	num_significant	posa
covid_coprocessc2h2	All cuts	ACE_h2o	None attributed
covid_coprocessc2h2	All cuts	ACE_Shared_Env	None attributed
trait	num_families	model	estimate	estimate_lower	estimate_upper	solarerr	solarpval	num_attempts	num_converged	num_significant	posa
days_hosp_coprocessc2h2	All cuts	ACE_h2o	None attributed
days_hosp_coprocessc2h2	All cuts	ACE_Shared_Env	None attributed

## Sheet: supplementary_figure1
directory	trait	fam_percent	ethnicity	num_families	model	estimate	estimate_lower	estimate_upper	solarerr	solarpval	num_attempts	num_converged	num_significant	posa	model_clean
covid	covid	0.2	ALL	264	ACE_h2o	0.656039	0.332744	0.804753	0.0810648	0.0001207	200	173	97	0.560694	Heritability
covid	covid	0.2	ALL	264	ACE_Shared_Env	0.343961	0.195247	0.667256	0.0810648	0.0005932	200	173	97	0.560694	Shared Environment
covid	covid	0.3	ALL	397	ACE_h2o	0.662961	0.368769	0.807884	0.105166	9.06e-05	200	192	135	0.703125	Heritability
covid	covid	0.3	ALL	397	ACE_Shared_Env	0.337039	0.165281	0.601476	0.105166	6.55e-05	200	192	135	0.703125	Shared Environment
covid	covid	0.4	ALL	529	ACE_h2o	0.649664	0.330907	0.79607	0.0763196	2.17e-05	200	190	160	0.842105	Heritability
covid	covid	0.4	ALL	529	ACE_Shared_Env	0.350336	0.151995	0.507414	0.0763196	7.5e-06	200	190	160	0.842105	Shared Environment
covid	covid	0.5	ALL	662	ACE_h2o	0.653319	0.266131	0.775826	0.0709981	9.7e-06	200	196	180	0.918367	Heritability
covid	covid	0.5	ALL	662	ACE_Shared_Env	0.346681	0.143414	0.454136	0.0709981	4.88003e-06	200	196	180	0.918367	Shared Environment
covid	covid	0.6	ALL	794	ACE_h2o	0.656274	0.271838	0.770365	0.059554	1e-07	200	192	185	0.963542	Heritability
covid	covid	0.6	ALL	794	ACE_Shared_Env	0.343726	0.151462	0.440876	0.059554	5.00735e-08	200	192	185	0.963542	Shared Environment
covid	covid	0.7	ALL	926	ACE_h2o	0.662001	0.305878	0.747169	0.106549	1.9e-06	200	192	191	0.994792	Heritability
covid	covid	0.7	ALL	926	ACE_Shared_Env	0.337999	0.155673	0.408744	0.106549	9.25439e-08	200	192	191	0.994792	Shared Environment
covid	covid	0.8	ALL	1059	ACE_h2o	0.66927	0.335095	0.741882	0.0567626	4e-07	200	162	162	1	Heritability
covid	covid	0.8	ALL	1059	ACE_Shared_Env	0.33073	0.190127	0.386838	0.0567626	3.35506e-08	200	162	162	1	Shared Environment
covid	covid	0.9	ALL	1191	ACE_h2o	0.677875	0.629016	0.717787	0.0395748	2.58444e-08	200	187	187	1	Heritability
covid	covid	0.9	ALL	1191	ACE_Shared_Env	0.322125	0.277887	0.361759	0.0395748	6.90478e-09	200	187	187	1	Shared Environment
directory	trait	fam_percent	ethnicity	num_families	model	estimate	estimate_lower	estimate_upper	solarerr	solarpval	num_attempts	num_converged	num_significant	posa	model_clean
covid	covid_noproband	0.2	ALL	1135	ACE_h2o	0.464027	0.339225	0.672705	0.202642	0.0118194	200	184	51	0.277174	Heritability
covid	covid_noproband	0.2	ALL	1135	ACE_Shared_Env	0.213842	0.173379	0.317161	0.119427	0.0328214	200	184	51	0.277174	Shared Environment
covid	covid_noproband	0.3	ALL	1702	ACE_h2o	0.412146	0.27272	0.669718	0.143174	0.0069055	200	195	120	0.615385	Heritability
covid	covid_noproband	0.3	ALL	1702	ACE_Shared_Env	0.206835	0.145721	0.313806	0.0745495	0.0113461	200	195	120	0.615385	Shared Environment
covid	covid_noproband	0.4	ALL	2270	ACE_h2o	0.474516	0.291081	0.644861	0.622409	0.000491	200	196	138	0.704082	Heritability
covid	covid_noproband	0.4	ALL	2270	ACE_Shared_Env	0.180603	0.126373	0.261573	0.369655	0.0127081	200	196	138	0.704082	Shared Environment
covid	covid_noproband	0.5	ALL	2838	ACE_h2o	0.515058	0.346556	0.636042	0.117858	6e-06	200	74	59	0.797297	Heritability
covid	covid_noproband	0.5	ALL	2838	ACE_Shared_Env	0.172115	0.113182	0.255914	0.0684354	0.0050355	200	74	59	0.797297	Shared Environment
directory	trait	fam_percent	ethnicity	num_families	model	estimate	estimate_lower	estimate_upper	solarerr	solarpval	num_attempts	num_converged	num_significant	posa	model_clean
days_hosp	days_hosp	0.2	ALL	31	ACE_h2o	0.459987	0.216256	0.607074	0.165462	0.0489841	200	122	13	0.106557	Heritability
days_hosp	days_hosp	0.2	ALL	31	ACE_Shared_Env	0.540013	0.392926	0.783744	0.165462	0.0055892	200	122	13	0.106557	Shared Environment
days_hosp	days_hosp	0.3	ALL	47	ACE_h2o	0.553595	0.41016	0.696942	0.268275	0.0349324	200	138	18	0.130435	Heritability
days_hosp	days_hosp	0.3	ALL	47	ACE_Shared_Env	0.444263	0.296994	0.58984	0.131365	0.0050735	200	138	18	0.130435	Shared Environment
days_hosp	days_hosp	0.4	ALL	63	ACE_h2o	0.513021	0.413279	0.719328	0.266557	0.0288568	200	171	27	0.157895	Heritability
days_hosp	days_hosp	0.4	ALL	63	ACE_Shared_Env	0.352833	0.268206	0.555946	0.157227	0.0192597	200	171	27	0.157895	Shared Environment
days_hosp	days_hosp	0.5	ALL	79	ACE_h2o	0.50806	0.411797	0.684558	0.233953	0.019377	200	195	44	0.225641	Heritability
days_hosp	days_hosp	0.5	ALL	79	ACE_Shared_Env	0.279687	0.256297	0.482453	0.143044	0.0350328	200	195	44	0.225641	Shared Environment
days_hosp	days_hosp	0.59	ALL	94	ACE_h2o	0.489634	0.373214	0.712208	0.235016	0.0222469	200	190	68	0.357895	Heritability
days_hosp	days_hosp	0.59	ALL	94	ACE_Shared_Env	0.273533	0.227964	0.463397	0.130432	0.0195464	200	190	68	0.357895	Shared Environment
days_hosp	days_hosp	0.7	ALL	110	ACE_h2o	0.481641	0.363073	0.644452	0.205286	0.0113314	200	198	110	0.555556	Heritability
days_hosp	days_hosp	0.7	ALL	110	ACE_Shared_Env	0.329783	0.221524	0.40738	0.115943	0.0045315	200	198	110	0.555556	Shared Environment
days_hosp	days_hosp	0.8	ALL	126	ACE_h2o	0.455511	0.337499	0.593966	0.1951	0.0108173	200	200	140	0.7	Heritability
days_hosp	days_hosp	0.8	ALL	126	ACE_Shared_Env	0.347234	0.234826	0.397888	0.113471	0.0020654	200	200	140	0.7	Shared Environment
days_hosp	days_hosp	0.9	ALL	142	ACE_h2o	0.408055	0.333555	0.569962	0.183628	0.0140229	200	200	179	0.895	Heritability
days_hosp	days_hosp	0.9	ALL	142	ACE_Shared_Env	0.32742	0.238339	0.383142	0.111908	0.003037	200	200	179	0.895	Shared Environment
directory	trait	fam_percent	ethnicity	num_families	model	estimate	estimate_lower	estimate_upper	solarerr	solarpval	num_attempts	num_converged	num_significant	posa	model_clean
hosp_stat	hosp_stat	0.4	ALL	46	ACE_h2o	0.510789	0.491087	0.510284	0.255268	0.028514	200	142	2	0.0140845	Heritability
hosp_stat	hosp_stat	0.4	ALL	46	ACE_Shared_Env	0.489211	0.489716	0.508913	0.255268	0.0446486	200	142	2	0.0140845	Shared Environment
hosp_stat	hosp_stat	0.5	ALL	57	ACE_h2o	0.5179	0.411857	0.515181	0.202314	0.0438912	200	150	2	0.0133333	Heritability
hosp_stat	hosp_stat	0.5	ALL	57	ACE_Shared_Env	0.4821	0.484819	0.588143	0.202314	0.0194902	200	150	2	0.0133333	Shared Environment
hosp_stat	hosp_stat	0.6	ALL	69	ACE_h2o	0.480546	0.391556	0.478264	0.229418	0.0436516	200	166	2	0.0120482	Heritability
hosp_stat	hosp_stat	0.6	ALL	69	ACE_Shared_Env	0.519454	0.521736	0.608444	0.229418	0.0269689	200	166	2	0.0120482	Shared Environment
hosp_stat	hosp_stat	0.7	ALL	80	ACE_h2o	0.51979	0.466979	0.572393	0.238536	0.0278696	200	176	5	0.0284091	Heritability
hosp_stat	hosp_stat	0.7	ALL	80	ACE_Shared_Env	0.48021	0.427607	0.533021	0.238536	0.0332636	200	176	5	0.0284091	Shared Environment
hosp_stat	hosp_stat	0.8	ALL	92	ACE_h2o	0.548847	0.511175	0.573305	0.227211	0.0225625	200	188	6	0.0319149	Heritability
hosp_stat	hosp_stat	0.8	ALL	92	ACE_Shared_Env	0.451153	0.426695	0.488825	0.227211	0.0391684	200	188	6	0.0319149	Shared Environment
directory	trait	fam_percent	ethnicity	num_families	model	estimate	estimate_lower	estimate_upper	solarerr	solarpval	num_attempts	num_converged	num_significant	posa	model_clean
hosp_stat	hosp_stat_nopro	0.3	ALL	47	ACE_h2o	0.474786	0.422832	0.473454	0.259471	0.0434484	200	145	2	0.0137931	Heritability
hosp_stat	hosp_stat_nopro	0.3	ALL	47	ACE_Shared_Env	0.525214	0.526546	0.577168	0.259471	0.0402853	200	145	2	0.0137931	Shared Environment
hosp_stat	hosp_stat_nopro	0.4	ALL	63	ACE_h2o	0.466251	0.378406	0.478553	0.283623	0.0295172	200	174	7	0.0402299	Heritability
hosp_stat	hosp_stat_nopro	0.4	ALL	63	ACE_Shared_Env	0.533749	0.521447	0.621594	0.283623	0.0460409	200	174	7	0.0402299	Shared Environment
hosp_stat	hosp_stat_nopro	0.5	ALL	79	ACE_h2o	0.497125	0.363903	0.587902	0.238036	0.0245492	200	188	21	0.111702	Heritability
hosp_stat	hosp_stat_nopro	0.5	ALL	79	ACE_Shared_Env	0.502875	0.412098	0.636097	0.238036	0.0212788	200	188	21	0.111702	Shared Environment
hosp_stat	hosp_stat_nopro	0.59	ALL	94	ACE_h2o	0.507063	0.35922	0.588008	0.238433	0.0074959	200	185	41	0.221622	Heritability
hosp_stat	hosp_stat_nopro	0.59	ALL	94	ACE_Shared_Env	0.492937	0.411992	0.640779	0.238433	0.0289138	200	185	41	0.221622	Shared Environment
hosp_stat	hosp_stat_nopro	0.7	ALL	110	ACE_h2o	0.548416	0.376592	0.638279	0.242928	0.005881	200	194	63	0.324742	Heritability
hosp_stat	hosp_stat_nopro	0.7	ALL	110	ACE_Shared_Env	0.451584	0.361721	0.623408	0.242928	0.0255182	200	194	63	0.324742	Shared Environment
hosp_stat	hosp_stat_nopro	0.8	ALL	126	ACE_h2o	0.586141	0.421024	0.649291	0.19493	0.0125922	200	198	80	0.40404	Heritability
hosp_stat	hosp_stat_nopro	0.8	ALL	126	ACE_Shared_Env	0.413859	0.350709	0.578976	0.19493	0.0243461	200	198	80	0.40404	Shared Environment
hosp_stat	hosp_stat_nopro	0.9	ALL	142	ACE_h2o	0.6101	0.521805	0.666328	0.186906	0.0031388	200	198	87	0.439394	Heritability
hosp_stat	hosp_stat_nopro	0.9	ALL	142	ACE_Shared_Env	0.3899	0.333672	0.478195	0.186906	0.0267139	200	198	87	0.439394	Shared Environment
directory	trait	fam_percent	ethnicity	num_families	model	estimate	estimate_lower	estimate_upper	solarerr	solarpval	num_attempts	num_converged	num_significant	posa	model_clean
high_deg_suscept	covid_highdeg_fam	0.2	ALL	59	ACE_h2o	0.560996	0.385626	0.693001	0.185902	0.0347022	200	171	41	0.239766	Heritability
high_deg_suscept	covid_highdeg_fam	0.2	ALL	59	ACE_Shared_Env	0.439004	0.306999	0.614375	0.185902	0.0088843	200	171	41	0.239766	Shared Environment
high_deg_suscept	covid_highdeg_fam	0.3	ALL	88	ACE_h2o	0.617386	0.369516	0.753272	0.151194	0.0059072	200	189	55	0.291005	Heritability
high_deg_suscept	covid_highdeg_fam	0.3	ALL	88	ACE_Shared_Env	0.382614	0.246728	0.630484	0.151194	0.0105866	200	189	55	0.291005	Shared Environment
high_deg_suscept	covid_highdeg_fam	0.4	ALL	118	ACE_h2o	0.593714	0.416655	0.75179	0.255503	0.0137211	200	197	101	0.51269	Heritability
high_deg_suscept	covid_highdeg_fam	0.4	ALL	118	ACE_Shared_Env	0.3646	0.225603	0.54584	0.128779	0.0022749	200	197	101	0.51269	Shared Environment
high_deg_suscept	covid_highdeg_fam	0.5	ALL	148	ACE_h2o	0.603971	0.387625	0.784169	0.120299	0.0021905	200	198	136	0.686869	Heritability
high_deg_suscept	covid_highdeg_fam	0.5	ALL	148	ACE_Shared_Env	0.396029	0.206328	0.489766	0.120299	0.0003076	200	198	136	0.686869	Shared Environment
high_deg_suscept	covid_highdeg_fam	0.6	ALL	177	ACE_h2o	0.566658	0.373458	0.781846	0.277673	0.0134693	200	199	171	0.859296	Heritability
high_deg_suscept	covid_highdeg_fam	0.6	ALL	177	ACE_Shared_Env	0.343843	0.197062	0.490212	0.123913	0.0016108	200	199	171	0.859296	Shared Environment
high_deg_suscept	covid_highdeg_fam	0.7	ALL	207	ACE_h2o	0.551152	0.369049	0.757138	0.222453	0.0059435	200	198	180	0.909091	Heritability
high_deg_suscept	covid_highdeg_fam	0.7	ALL	207	ACE_Shared_Env	0.312275	0.205937	0.449155	0.104411	0.0012258	200	198	180	0.909091	Shared Environment
high_deg_suscept	covid_highdeg_fam	0.8	ALL	236	ACE_h2o	0.539928	0.363465	0.725347	0.221418	0.0022297	200	200	196	0.98	Heritability
high_deg_suscept	covid_highdeg_fam	0.8	ALL	236	ACE_Shared_Env	0.323076	0.223604	0.44035	0.096513	0.0003883	200	200	196	0.98	Shared Environment
high_deg_suscept	covid_highdeg_fam	0.9	ALL	266	ACE_h2o	0.546044	0.386824	0.69576	0.188253	0.0017525	200	200	200	1	Heritability
high_deg_suscept	covid_highdeg_fam	0.9	ALL	266	ACE_Shared_Env	0.327579	0.259253	0.386181	0.092515	0.000163	200	200	200	1	Shared Environment
directory	trait	fam_percent	ethnicity	num_families	model	estimate	estimate_lower	estimate_upper	solarerr	solarpval	num_attempts	num_converged	num_significant	posa	model_clean
high_deg_suscept	covid_highdeg_nopro	0.2	ALL	192	ACE_h2o	0.562522	0.562522	0.562522	0.306549	0.0347295	200	151	1	0.00662252	Heritability
high_deg_suscept	covid_highdeg_nopro	0.2	ALL	192	ACE_Shared_Env	0.307938	0.307938	0.307938	0.184731	0.0418077	200	151	1	0.00662252	Shared Environment
high_deg_suscept	covid_highdeg_nopro	0.3	ALL	288	ACE_h2o	0.524213	0.432466	0.687681	0.263097	0.0237392	200	165	22	0.133333	Heritability
high_deg_suscept	covid_highdeg_nopro	0.3	ALL	288	ACE_Shared_Env	0.294975	0.265943	0.362275	0.157143	0.0289307	200	165	22	0.133333	Shared Environment
high_deg_suscept	covid_highdeg_nopro	0.4	ALL	384	ACE_h2o	0.469636	0.412204	0.691921	0.179806	0.0447547	200	186	37	0.198925	Heritability
high_deg_suscept	covid_highdeg_nopro	0.4	ALL	384	ACE_Shared_Env	0.245378	0.235245	0.372936	0.141534	0.0498493	200	186	37	0.198925	Shared Environment
high_deg_suscept	covid_highdeg_nopro	0.5	ALL	481	ACE_h2o	0.469594	0.367546	0.702098	0.209226	0.015578	200	196	67	0.341837	Heritability
high_deg_suscept	covid_highdeg_nopro	0.5	ALL	481	ACE_Shared_Env	0.279141	0.202827	0.352729	0.135662	0.0144954	200	196	67	0.341837	Shared Environment
high_deg_suscept	covid_highdeg_nopro	0.6	ALL	577	ACE_h2o	0.431952	0.33955	0.608541	0.165843	0.0153408	200	198	93	0.469697	Heritability
high_deg_suscept	covid_highdeg_nopro	0.6	ALL	577	ACE_Shared_Env	0.250642	0.197018	0.348404	0.065803	0.014259	200	198	93	0.469697	Shared Environment
high_deg_suscept	covid_highdeg_nopro	0.7	ALL	673	ACE_h2o	0.421983	0.313304	0.583351	0.185526	0.0105749	200	200	132	0.66	Heritability
high_deg_suscept	covid_highdeg_nopro	0.7	ALL	673	ACE_Shared_Env	0.262763	0.182969	0.347785	0.106333	0.0052296	200	200	132	0.66	Shared Environment
high_deg_suscept	covid_highdeg_nopro	0.8	ALL	769	ACE_h2o	0.410789	0.311492	0.519348	0.178108	0.0110752	200	199	163	0.819095	Heritability
high_deg_suscept	covid_highdeg_nopro	0.8	ALL	769	ACE_Shared_Env	0.24292	0.177751	0.313548	0.106818	0.0101072	200	199	163	0.819095	Shared Environment
high_deg_suscept	covid_highdeg_nopro	0.9	ALL	865	ACE_h2o	0.397775	0.308195	0.507912	2.09773	0.008577	200	198	191	0.964646	Heritability
high_deg_suscept	covid_highdeg_nopro	0.9	ALL	865	ACE_Shared_Env	0.229374	0.193949	0.307006	0.376819	0.0077767	200	198	191	0.964646	Shared Environment

## Sheet: supplementary_figure2
directory	trait	fam_percent	ethnicity	num_families	model	estimate	estimate_lower	estimate_upper	solarerr	solarpval	num_attempts	num_converged	num_significant	posa	model_clean
dayshosp_noage	days_hosp	0.2	ALL	31	ACE_h2o	0.525015	0.412035	0.61395	0.169654	0.0378439	200	127	6	0.0472441	Heritability
dayshosp_noage	days_hosp	0.2	ALL	31	ACE_Shared_Env	0.474984	0.38605	0.587965	0.169654	0.0135008	200	127	6	0.0472441	Shared Environment
dayshosp_noage	days_hosp	0.3	ALL	47	ACE_h2o	0.606637	0.454832	0.699063	0.162653	0.0396957	200	161	20	0.124224	Heritability
dayshosp_noage	days_hosp	0.3	ALL	47	ACE_Shared_Env	0.393363	0.294219	0.545168	0.162653	0.0162698	200	161	20	0.124224	Shared Environment
dayshosp_noage	days_hosp	0.4	ALL	63	ACE_h2o	0.604264	0.478227	0.72345	0.335096	0.0412682	200	184	41	0.222826	Heritability
dayshosp_noage	days_hosp	0.4	ALL	63	ACE_Shared_Env	0.302615	0.27655	0.479489	0.176381	0.0290373	200	184	41	0.222826	Shared Environment
dayshosp_noage	days_hosp	0.5	ALL	79	ACE_h2o	0.565654	0.447342	0.739697	0.300434	0.0337129	200	188	65	0.345745	Heritability
dayshosp_noage	days_hosp	0.5	ALL	79	ACE_Shared_Env	0.256236	0.242012	0.45854	0.164433	0.0481741	200	188	65	0.345745	Shared Environment
dayshosp_noage	days_hosp	0.59	ALL	94	ACE_h2o	0.533966	0.400427	0.724241	0.286805	0.0409132	200	199	105	0.527638	Heritability
dayshosp_noage	days_hosp	0.59	ALL	94	ACE_Shared_Env	0.315576	0.232406	0.498505	0.16493	0.0199175	200	199	105	0.527638	Shared Environment
dayshosp_noage	days_hosp	0.7	ALL	110	ACE_h2o	0.535154	0.394831	0.754345	0.22308	0.0091707	200	199	132	0.663317	Heritability
dayshosp_noage	days_hosp	0.7	ALL	110	ACE_Shared_Env	0.283517	0.219623	0.429321	0.126534	0.0146786	200	199	132	0.663317	Shared Environment
dayshosp_noage	days_hosp	0.8	ALL	126	ACE_h2o	0.505537	0.372183	0.698476	0.206018	0.0074831	200	200	177	0.885	Heritability
dayshosp_noage	days_hosp	0.8	ALL	126	ACE_Shared_Env	0.33178	0.208666	0.417625	0.114946	0.0023654	200	200	177	0.885	Shared Environment
dayshosp_noage	days_hosp	0.9	ALL	142	ACE_h2o	0.494316	0.367344	0.639794	0.201478	0.0076605	200	200	188	0.94	Heritability
dayshosp_noage	days_hosp	0.9	ALL	142	ACE_Shared_Env	0.304177	0.2452	0.409146	0.116513	0.0049899	200	200	188	0.94	Shared Environment
dayshosp_noage	days_hosp	0.2	ALL	31	ACE_h2o	0.525015	0.412035	0.61395	0.169654	0.0378439	200	127	6	0.0472441	Heritability
dayshosp_noage	days_hosp	0.2	ALL	31	ACE_Shared_Env	0.474984	0.38605	0.587965	0.169654	0.0135008	200	127	6	0.0472441	Shared Environment
dayshosp_noage	days_hosp	0.3	ALL	47	ACE_h2o	0.606637	0.454832	0.699063	0.162653	0.0396957	200	161	20	0.124224	Heritability
dayshosp_noage	days_hosp	0.3	ALL	47	ACE_Shared_Env	0.393363	0.294219	0.545168	0.162653	0.0162698	200	161	20	0.124224	Shared Environment
dayshosp_noage	days_hosp	0.4	ALL	63	ACE_h2o	0.604264	0.478227	0.72345	0.335096	0.0412682	200	184	41	0.222826	Heritability
dayshosp_noage	days_hosp	0.4	ALL	63	ACE_Shared_Env	0.302615	0.27655	0.479489	0.176381	0.0290373	200	184	41	0.222826	Shared Environment
dayshosp_noage	days_hosp	0.5	ALL	79	ACE_h2o	0.565654	0.447342	0.739697	0.300434	0.0337129	200	188	65	0.345745	Heritability
dayshosp_noage	days_hosp	0.5	ALL	79	ACE_Shared_Env	0.256236	0.242012	0.45854	0.164433	0.0481741	200	188	65	0.345745	Shared Environment
dayshosp_noage	days_hosp	0.59	ALL	94	ACE_h2o	0.533966	0.400427	0.724241	0.286805	0.0409132	200	199	105	0.527638	Heritability
dayshosp_noage	days_hosp	0.59	ALL	94	ACE_Shared_Env	0.315576	0.232406	0.498505	0.16493	0.0199175	200	199	105	0.527638	Shared Environment
dayshosp_noage	days_hosp	0.7	ALL	110	ACE_h2o	0.535154	0.394831	0.754345	0.22308	0.0091707	200	199	132	0.663317	Heritability
dayshosp_noage	days_hosp	0.7	ALL	110	ACE_Shared_Env	0.283517	0.219623	0.429321	0.126534	0.0146786	200	199	132	0.663317	Shared Environment
dayshosp_noage	days_hosp	0.8	ALL	126	ACE_h2o	0.505537	0.372183	0.698476	0.206018	0.0074831	200	200	177	0.885	Heritability
dayshosp_noage	days_hosp	0.8	ALL	126	ACE_Shared_Env	0.33178	0.208666	0.417625	0.114946	0.0023654	200	200	177	0.885	Shared Environment
dayshosp_noage	days_hosp	0.9	ALL	142	ACE_h2o	0.494316	0.367344	0.639794	0.201478	0.0076605	200	200	188	0.94	Heritability
dayshosp_noage	days_hosp	0.9	ALL	142	ACE_Shared_Env	0.304177	0.2452	0.409146	0.116513	0.0049899	200	200	188	0.94	Shared Environment
directory	trait	fam_percent	ethnicity	num_families	model	estimate	estimate_lower	estimate_upper	solarerr	solarpval	num_attempts	num_converged	num_significant	posa	model_clean
dayshosp_nosex	days_hosp	0.2	ALL	31	ACE_h2o	0.526852	0.239531	0.60899	0.159255	0.0198955	200	119	11	0.092437	Heritability
dayshosp_nosex	days_hosp	0.2	ALL	31	ACE_Shared_Env	0.473148	0.39101	0.760469	0.159255	0.0076923	200	119	11	0.092437	Shared Environment
dayshosp_nosex	days_hosp	0.3	ALL	47	ACE_h2o	0.5882	0.396259	0.655072	0.151602	0.0052238	200	157	14	0.089172	Heritability
dayshosp_nosex	days_hosp	0.3	ALL	47	ACE_Shared_Env	0.4118	0.320675	0.603741	0.151602	0.0106363	200	157	14	0.089172	Shared Environment
dayshosp_nosex	days_hosp	0.4	ALL	63	ACE_h2o	0.591764	0.464936	0.727081	0.239739	0.0103975	200	180	37	0.205556	Heritability
dayshosp_nosex	days_hosp	0.4	ALL	63	ACE_Shared_Env	0.342268	0.254396	0.476352	0.13238	0.009949	200	180	37	0.205556	Shared Environment
dayshosp_nosex	days_hosp	0.5	ALL	79	ACE_h2o	0.509064	0.412863	0.671913	0.220435	0.0141604	200	184	41	0.222826	Heritability
dayshosp_nosex	days_hosp	0.5	ALL	79	ACE_Shared_Env	0.38035	0.248245	0.484143	0.124704	0.0038866	200	184	41	0.222826	Shared Environment
dayshosp_nosex	days_hosp	0.59	ALL	94	ACE_h2o	0.47807	0.381431	0.707732	0.244598	0.0302103	200	195	75	0.384615	Heritability
dayshosp_nosex	days_hosp	0.59	ALL	94	ACE_Shared_Env	0.251315	0.232407	0.480138	0.131136	0.0306595	200	195	75	0.384615	Shared Environment
dayshosp_nosex	days_hosp	0.7	ALL	110	ACE_h2o	0.45833	0.35649	0.706372	0.217454	0.0205964	200	198	111	0.560606	Heritability
dayshosp_nosex	days_hosp	0.7	ALL	110	ACE_Shared_Env	0.236715	0.217914	0.433116	0.127741	0.0340625	200	198	111	0.560606	Shared Environment
dayshosp_nosex	days_hosp	0.8	ALL	126	ACE_h2o	0.430371	0.336893	0.575701	0.185079	0.0107124	200	200	152	0.76	Heritability
dayshosp_nosex	days_hosp	0.8	ALL	126	ACE_Shared_Env	0.371036	0.218212	0.406031	0.11144	0.0014572	200	200	152	0.76	Shared Environment
dayshosp_nosex	days_hosp	0.9	ALL	142	ACE_h2o	0.43086	0.329032	0.551895	0.182415	0.0102307	200	200	178	0.89	Heritability
dayshosp_nosex	days_hosp	0.9	ALL	142	ACE_Shared_Env	0.316718	0.24127	0.383236	0.110293	0.0041234	200	200	178	0.89	Shared Environment
dayshosp_nosex	days_hosp	0.2	ALL	31	ACE_h2o	0.526852	0.239531	0.60899	0.159255	0.0198955	200	119	11	0.092437	Heritability
dayshosp_nosex	days_hosp	0.2	ALL	31	ACE_Shared_Env	0.473148	0.39101	0.760469	0.159255	0.0076923	200	119	11	0.092437	Shared Environment
dayshosp_nosex	days_hosp	0.3	ALL	47	ACE_h2o	0.5882	0.396259	0.655072	0.151602	0.0052238	200	157	14	0.089172	Heritability
dayshosp_nosex	days_hosp	0.3	ALL	47	ACE_Shared_Env	0.4118	0.320675	0.603741	0.151602	0.0106363	200	157	14	0.089172	Shared Environment
dayshosp_nosex	days_hosp	0.4	ALL	63	ACE_h2o	0.591764	0.464936	0.727081	0.239739	0.0103975	200	180	37	0.205556	Heritability
dayshosp_nosex	days_hosp	0.4	ALL	63	ACE_Shared_Env	0.342268	0.254396	0.476352	0.13238	0.009949	200	180	37	0.205556	Shared Environment
dayshosp_nosex	days_hosp	0.5	ALL	79	ACE_h2o	0.509064	0.412863	0.671913	0.220435	0.0141604	200	184	41	0.222826	Heritability
dayshosp_nosex	days_hosp	0.5	ALL	79	ACE_Shared_Env	0.38035	0.248245	0.484143	0.124704	0.0038866	200	184	41	0.222826	Shared Environment
dayshosp_nosex	days_hosp	0.59	ALL	94	ACE_h2o	0.47807	0.381431	0.707732	0.244598	0.0302103	200	195	75	0.384615	Heritability
dayshosp_nosex	days_hosp	0.59	ALL	94	ACE_Shared_Env	0.251315	0.232407	0.480138	0.131136	0.0306595	200	195	75	0.384615	Shared Environment
dayshosp_nosex	days_hosp	0.7	ALL	110	ACE_h2o	0.45833	0.35649	0.706372	0.217454	0.0205964	200	198	111	0.560606	Heritability
dayshosp_nosex	days_hosp	0.7	ALL	110	ACE_Shared_Env	0.236715	0.217914	0.433116	0.127741	0.0340625	200	198	111	0.560606	Shared Environment
dayshosp_nosex	days_hosp	0.8	ALL	126	ACE_h2o	0.430371	0.336893	0.575701	0.185079	0.0107124	200	200	152	0.76	Heritability
dayshosp_nosex	days_hosp	0.8	ALL	126	ACE_Shared_Env	0.371036	0.218212	0.406031	0.11144	0.0014572	200	200	152	0.76	Shared Environment
dayshosp_nosex	days_hosp	0.9	ALL	142	ACE_h2o	0.43086	0.329032	0.551895	0.182415	0.0102307	200	200	178	0.89	Heritability
dayshosp_nosex	days_hosp	0.9	ALL	142	ACE_Shared_Env	0.316718	0.24127	0.383236	0.110293	0.0041234	200	200	178	0.89	Shared Environment
directory	trait	fam_percent	ethnicity	num_families	model	estimate	estimate_lower	estimate_upper	solarerr	solarpval	num_attempts	num_converged	num_significant	posa	model_clean
dayshosp_nosex_noage	days_hosp	0.2	ALL	31	ACE_h2o	0.515497	0.263971	0.613995	0.185169	0.0250556	200	136	8	0.0588235	Heritability
dayshosp_nosex_noage	days_hosp	0.2	ALL	31	ACE_Shared_Env	0.484503	0.386005	0.736029	0.185169	0.0185777	200	136	8	0.0588235	Shared Environment
dayshosp_nosex_noage	days_hosp	0.3	ALL	47	ACE_h2o	0.633233	0.354804	0.693672	0.312385	0.0257151	200	162	20	0.123457	Heritability
dayshosp_nosex_noage	days_hosp	0.3	ALL	47	ACE_Shared_Env	0.338923	0.305152	0.645196	0.180714	0.0476131	200	162	20	0.123457	Shared Environment
dayshosp_nosex_noage	days_hosp	0.4	ALL	63	ACE_h2o	0.594972	0.454874	0.715736	0.298034	0.026048	200	189	40	0.21164	Heritability
dayshosp_nosex_noage	days_hosp	0.4	ALL	63	ACE_Shared_Env	0.285702	0.283226	0.545126	0.16719	0.0468279	200	189	40	0.21164	Shared Environment
dayshosp_nosex_noage	days_hosp	0.5	ALL	79	ACE_h2o	0.587076	0.460715	0.721294	0.259037	0.0121599	200	192	44	0.229167	Heritability
dayshosp_nosex_noage	days_hosp	0.5	ALL	79	ACE_Shared_Env	0.34554	0.245301	0.42457	0.135732	0.0071303	200	192	44	0.229167	Shared Environment
dayshosp_nosex_noage	days_hosp	0.59	ALL	94	ACE_h2o	0.560477	0.408164	0.763669	0.245607	0.0120033	200	198	97	0.489899	Heritability
dayshosp_nosex_noage	days_hosp	0.59	ALL	94	ACE_Shared_Env	0.327941	0.222985	0.441973	0.136936	0.0084888	200	198	97	0.489899	Shared Environment
dayshosp_nosex_noage	days_hosp	0.7	ALL	110	ACE_h2o	0.536949	0.38979	0.744495	0.212394	0.0062683	200	199	133	0.668342	Heritability
dayshosp_nosex_noage	days_hosp	0.7	ALL	110	ACE_Shared_Env	0.349837	0.211543	0.433469	0.118532	0.0023394	200	199	133	0.668342	Shared Environment
dayshosp_nosex_noage	days_hosp	0.8	ALL	126	ACE_h2o	0.525379	0.392246	0.677239	0.208624	0.0070358	200	200	167	0.835	Heritability
dayshosp_nosex_noage	days_hosp	0.8	ALL	126	ACE_Shared_Env	0.26904	0.220869	0.414229	0.123846	0.0150939	200	200	167	0.835	Shared Environment
dayshosp_nosex_noage	days_hosp	0.9	ALL	142	ACE_h2o	0.504595	0.372488	0.665144	0.206007	0.0077655	200	200	188	0.94	Heritability
dayshosp_nosex_noage	days_hosp	0.9	ALL	142	ACE_Shared_Env	0.303963	0.238307	0.401436	0.116948	0.0043463	200	200	188	0.94	Shared Environment
dayshosp_nosex_noage	days_hosp	0.2	ALL	31	ACE_h2o	0.515497	0.263971	0.613995	0.185169	0.0250556	200	136	8	0.0588235	Heritability
dayshosp_nosex_noage	days_hosp	0.2	ALL	31	ACE_Shared_Env	0.484503	0.386005	0.736029	0.185169	0.0185777	200	136	8	0.0588235	Shared Environment
dayshosp_nosex_noage	days_hosp	0.3	ALL	47	ACE_h2o	0.633233	0.354804	0.693672	0.312385	0.0257151	200	162	20	0.123457	Heritability
dayshosp_nosex_noage	days_hosp	0.3	ALL	47	ACE_Shared_Env	0.338923	0.305152	0.645196	0.180714	0.0476131	200	162	20	0.123457	Shared Environment
dayshosp_nosex_noage	days_hosp	0.4	ALL	63	ACE_h2o	0.594972	0.454874	0.715736	0.298034	0.026048	200	189	40	0.21164	Heritability
dayshosp_nosex_noage	days_hosp	0.4	ALL	63	ACE_Shared_Env	0.285702	0.283226	0.545126	0.16719	0.0468279	200	189	40	0.21164	Shared Environment
dayshosp_nosex_noage	days_hosp	0.5	ALL	79	ACE_h2o	0.587076	0.460715	0.721294	0.259037	0.0121599	200	192	44	0.229167	Heritability
dayshosp_nosex_noage	days_hosp	0.5	ALL	79	ACE_Shared_Env	0.34554	0.245301	0.42457	0.135732	0.0071303	200	192	44	0.229167	Shared Environment
dayshosp_nosex_noage	days_hosp	0.59	ALL	94	ACE_h2o	0.560477	0.408164	0.763669	0.245607	0.0120033	200	198	97	0.489899	Heritability
dayshosp_nosex_noage	days_hosp	0.59	ALL	94	ACE_Shared_Env	0.327941	0.222985	0.441973	0.136936	0.0084888	200	198	97	0.489899	Shared Environment
dayshosp_nosex_noage	days_hosp	0.7	ALL	110	ACE_h2o	0.536949	0.38979	0.744495	0.212394	0.0062683	200	199	133	0.668342	Heritability
dayshosp_nosex_noage	days_hosp	0.7	ALL	110	ACE_Shared_Env	0.349837	0.211543	0.433469	0.118532	0.0023394	200	199	133	0.668342	Shared Environment
dayshosp_nosex_noage	days_hosp	0.8	ALL	126	ACE_h2o	0.525379	0.392246	0.677239	0.208624	0.0070358	200	200	167	0.835	Heritability
dayshosp_nosex_noage	days_hosp	0.8	ALL	126	ACE_Shared_Env	0.26904	0.220869	0.414229	0.123846	0.0150939	200	200	167	0.835	Shared Environment
dayshosp_nosex_noage	days_hosp	0.9	ALL	142	ACE_h2o	0.504595	0.372488	0.665144	0.206007	0.0077655	200	200	188	0.94	Heritability
dayshosp_nosex_noage	days_hosp	0.9	ALL	142	ACE_Shared_Env	0.303963	0.238307	0.401436	0.116948	0.0043463	200	200	188	0.94	Shared Environment
directory	trait	fam_percent	ethnicity	num_families	model	estimate	estimate_lower	estimate_upper	solarerr	solarpval	num_attempts	num_converged	num_significant	posa	model_clean
directory	trait	fam_percent	ethnicity	num_families	model	estimate	estimate_lower	estimate_upper	solarerr	solarpval	num_attempts	num_converged	num_significant	posa	model_clean
directory	trait	fam_percent	ethnicity	num_families	model	estimate	estimate_lower	estimate_upper	solarerr	solarpval	num_attempts	num_converged	num_significant	posa	model_clean
covid_noage	covid	0.2	ALL	264	ACE_h2o	0.678883	0.277547	0.812585	0.138627	0.0025752	200	163	34	0.208589	Heritability
covid_noage	covid	0.2	ALL	264	ACE_Shared_Env	0.321117	0.1771	0.722453	0.138627	0.0058123	200	163	34	0.208589	Shared Environment
covid_noage	covid	0.3	ALL	397	ACE_h2o	0.6698	0.336978	0.857593	0.225371	0.0006346	200	168	26	0.154762	Heritability
covid_noage	covid	0.3	ALL	397	ACE_Shared_Env	0.3302	0.142407	0.493273	0.225371	0.0003394	200	168	26	0.154762	Shared Environment
covid_noage	covid	0.4	ALL	529	ACE_h2o	0.463782	0.268166	0.791923	0.121489	0.0001787	200	181	49	0.270718	Heritability
covid_noage	covid	0.4	ALL	529	ACE_Shared_Env	0.536219	0.118621	0.521975	0.121489	1.24604e-08	200	181	49	0.270718	Shared Environment
covid_noage	covid	0.5	ALL	662	ACE_h2o	0.307215	0.224683	0.741072	0.0921183	0.0144695	200	191	52	0.272251	Heritability
covid_noage	covid	0.5	ALL	662	ACE_Shared_Env	0.129133	0.105815	0.409782	0.0890819	0.0223646	200	191	52	0.272251	Shared Environment
covid_noage	covid	0.6	ALL	794	ACE_h2o	0.270618	0.205044	0.602904	0.102822	0.0219736	200	190	92	0.484211	Heritability
covid_noage	covid	0.6	ALL	794	ACE_Shared_Env	0.199016	0.100076	0.330691	0.0563114	0.0003998	200	190	92	0.484211	Shared Environment
covid_noage	covid	0.7	ALL	926	ACE_h2o	0.242089	0.190454	0.567974	1.30017	0.0164824	200	200	124	0.62	Heritability
covid_noage	covid	0.7	ALL	926	ACE_Shared_Env	0.128855	0.0931727	0.245434	0.229791	0.0080046	200	200	124	0.62	Shared Environment
covid_noage	covid	0.8	ALL	1059	ACE_h2o	0.231541	0.175178	0.33345	0.0903807	0.0146465	200	199	145	0.728643	Heritability
covid_noage	covid	0.8	ALL	1059	ACE_Shared_Env	0.13285	0.0949684	0.180199	0.0495565	0.0040901	200	199	145	0.728643	Shared Environment
covid_noage	covid	0.9	ALL	1191	ACE_h2o	0.214236	0.168487	0.277268	0.423274	0.0164605	200	195	170	0.871795	Heritability
covid_noage	covid	0.9	ALL	1191	ACE_Shared_Env	0.145874	0.108205	0.16636	0.0454658	0.001077	200	195	170	0.871795	Shared Environment
covid_noage	covid	0.2	ALL	264	ACE_h2o	0.678883	0.277547	0.812585	0.138627	0.0025752	200	163	34	0.208589	Heritability
covid_noage	covid	0.2	ALL	264	ACE_Shared_Env	0.321117	0.1771	0.722453	0.138627	0.0058123	200	163	34	0.208589	Shared Environment
covid_noage	covid	0.3	ALL	397	ACE_h2o	0.6698	0.336978	0.857593	0.225371	0.0006346	200	168	26	0.154762	Heritability
covid_noage	covid	0.3	ALL	397	ACE_Shared_Env	0.3302	0.142407	0.493273	0.225371	0.0003394	200	168	26	0.154762	Shared Environment
covid_noage	covid	0.4	ALL	529	ACE_h2o	0.463782	0.268166	0.791923	0.121489	0.0001787	200	181	49	0.270718	Heritability
covid_noage	covid	0.4	ALL	529	ACE_Shared_Env	0.536219	0.118621	0.521975	0.121489	1.24604e-08	200	181	49	0.270718	Shared Environment
covid_noage	covid	0.5	ALL	662	ACE_h2o	0.307215	0.224683	0.741072	0.0921183	0.0144695	200	191	52	0.272251	Heritability
covid_noage	covid	0.5	ALL	662	ACE_Shared_Env	0.129133	0.105815	0.409782	0.0890819	0.0223646	200	191	52	0.272251	Shared Environment
covid_noage	covid	0.6	ALL	794	ACE_h2o	0.270618	0.205044	0.602904	0.102822	0.0219736	200	190	92	0.484211	Heritability
covid_noage	covid	0.6	ALL	794	ACE_Shared_Env	0.199016	0.100076	0.330691	0.0563114	0.0003998	200	190	92	0.484211	Shared Environment
covid_noage	covid	0.7	ALL	926	ACE_h2o	0.242089	0.190454	0.567974	1.30017	0.0164824	200	200	124	0.62	Heritability
covid_noage	covid	0.7	ALL	926	ACE_Shared_Env	0.128855	0.0931727	0.245434	0.229791	0.0080046	200	200	124	0.62	Shared Environment
covid_noage	covid	0.8	ALL	1059	ACE_h2o	0.231541	0.175178	0.33345	0.0903807	0.0146465	200	199	145	0.728643	Heritability
covid_noage	covid	0.8	ALL	1059	ACE_Shared_Env	0.13285	0.0949684	0.180199	0.0495565	0.0040901	200	199	145	0.728643	Shared Environment
covid_noage	covid	0.9	ALL	1191	ACE_h2o	0.214236	0.168487	0.277268	0.423274	0.0164605	200	195	170	0.871795	Heritability
covid_noage	covid	0.9	ALL	1191	ACE_Shared_Env	0.145874	0.108205	0.16636	0.0454658	0.001077	200	195	170	0.871795	Shared Environment
directory	trait	fam_percent	ethnicity	num_families	model	estimate	estimate_lower	estimate_upper	solarerr	solarpval	num_attempts	num_converged	num_significant	posa	model_clean
covid_nosex	covid	0.2	ALL	264	ACE_h2o	0.606421	0.363783	0.811902	0.118767	5e-07	200	183	108	0.590164	Heritability
covid_nosex	covid	0.2	ALL	264	ACE_Shared_Env	0.393579	0.188098	0.636217	0.118767	0.0003989	200	183	108	0.590164	Shared Environment
covid_nosex	covid	0.3	ALL	397	ACE_h2o	0.664789	0.366296	0.822233	0.0895678	0.000131	200	193	134	0.694301	Heritability
covid_nosex	covid	0.3	ALL	397	ACE_Shared_Env	0.335211	0.165306	0.543879	0.0895678	9.02e-05	200	193	134	0.694301	Shared Environment
covid_nosex	covid	0.4	ALL	529	ACE_h2o	0.648883	0.328599	0.80502	0.0910812	0.0149795	200	188	153	0.81383	Heritability
covid_nosex	covid	0.4	ALL	529	ACE_Shared_Env	0.351117	0.149068	0.486807	0.0910812	0.0002405	200	188	153	0.81383	Shared Environment
covid_nosex	covid	0.5	ALL	662	ACE_h2o	0.649714	0.289615	0.780317	0.0501323	4.3536e-08	200	186	169	0.908602	Heritability
covid_nosex	covid	0.5	ALL	662	ACE_Shared_Env	0.350286	0.135782	0.446711	0.0501323	4.23286e-07	200	186	169	0.908602	Shared Environment
covid_nosex	covid	0.6	ALL	794	ACE_h2o	0.6712	0.288208	0.768134	0.100741	3.17e-05	200	186	178	0.956989	Heritability
covid_nosex	covid	0.6	ALL	794	ACE_Shared_Env	0.3288	0.13566	0.417648	0.100741	9e-06	200	186	178	0.956989	Shared Environment
covid_nosex	covid	0.7	ALL	926	ACE_h2o	0.668647	0.28983	0.747849	0.0384932	4e-06	200	183	181	0.989071	Heritability
covid_nosex	covid	0.7	ALL	926	ACE_Shared_Env	0.331354	0.15968	0.404698	0.0384932	1.99974e-07	200	183	181	0.989071	Shared Environment
covid_nosex	covid	0.8	ALL	1059	ACE_h2o	0.680495	0.339941	0.729546	0.050009	5e-07	200	184	184	1	Heritability
covid_nosex	covid	0.8	ALL	1059	ACE_Shared_Env	0.319505	0.194988	0.38689	0.050009	5.70278e-08	200	184	184	1	Shared Environment
covid_nosex	covid	0.9	ALL	1191	ACE_h2o	0.676472	0.639263	0.727257	0.0502523	2.22e-05	200	171	171	1	Heritability
covid_nosex	covid	0.9	ALL	1191	ACE_Shared_Env	0.323528	0.269189	0.359137	0.0502523	9.26483e-07	200	171	171	1	Shared Environment
covid_nosex	covid	0.2	ALL	264	ACE_h2o	0.606421	0.363783	0.811902	0.118767	5e-07	200	183	108	0.590164	Heritability
covid_nosex	covid	0.2	ALL	264	ACE_Shared_Env	0.393579	0.188098	0.636217	0.118767	0.0003989	200	183	108	0.590164	Shared Environment
covid_nosex	covid	0.3	ALL	397	ACE_h2o	0.664789	0.366296	0.822233	0.0895678	0.000131	200	193	134	0.694301	Heritability
covid_nosex	covid	0.3	ALL	397	ACE_Shared_Env	0.335211	0.165306	0.543879	0.0895678	9.02e-05	200	193	134	0.694301	Shared Environment
covid_nosex	covid	0.4	ALL	529	ACE_h2o	0.648883	0.328599	0.80502	0.0910812	0.0149795	200	188	153	0.81383	Heritability
covid_nosex	covid	0.4	ALL	529	ACE_Shared_Env	0.351117	0.149068	0.486807	0.0910812	0.0002405	200	188	153	0.81383	Shared Environment
covid_nosex	covid	0.5	ALL	662	ACE_h2o	0.649714	0.289615	0.780317	0.0501323	4.3536e-08	200	186	169	0.908602	Heritability
covid_nosex	covid	0.5	ALL	662	ACE_Shared_Env	0.350286	0.135782	0.446711	0.0501323	4.23286e-07	200	186	169	0.908602	Shared Environment
covid_nosex	covid	0.6	ALL	794	ACE_h2o	0.6712	0.288208	0.768134	0.100741	3.17e-05	200	186	178	0.956989	Heritability
covid_nosex	covid	0.6	ALL	794	ACE_Shared_Env	0.3288	0.13566	0.417648	0.100741	9e-06	200	186	178	0.956989	Shared Environment
covid_nosex	covid	0.7	ALL	926	ACE_h2o	0.668647	0.28983	0.747849	0.0384932	4e-06	200	183	181	0.989071	Heritability
covid_nosex	covid	0.7	ALL	926	ACE_Shared_Env	0.331354	0.15968	0.404698	0.0384932	1.99974e-07	200	183	181	0.989071	Shared Environment
covid_nosex	covid	0.8	ALL	1059	ACE_h2o	0.680495	0.339941	0.729546	0.050009	5e-07	200	184	184	1	Heritability
covid_nosex	covid	0.8	ALL	1059	ACE_Shared_Env	0.319505	0.194988	0.38689	0.050009	5.70278e-08	200	184	184	1	Shared Environment
covid_nosex	covid	0.9	ALL	1191	ACE_h2o	0.676472	0.639263	0.727257	0.0502523	2.22e-05	200	171	171	1	Heritability
covid_nosex	covid	0.9	ALL	1191	ACE_Shared_Env	0.323528	0.269189	0.359137	0.0502523	9.26483e-07	200	171	171	1	Shared Environment
directory	trait	fam_percent	ethnicity	num_families	model	estimate	estimate_lower	estimate_upper	solarerr	solarpval	num_attempts	num_converged	num_significant	posa	model_clean
covid_nosex_noage	covid	0.2	ALL	264	ACE_h2o	0.639719	0.264269	0.784831	0.0796431	0.0027435	200	151	38	0.251656	Heritability
covid_nosex_noage	covid	0.2	ALL	264	ACE_Shared_Env	0.360281	0.215169	0.735731	0.0796431	0.0006045	200	151	38	0.251656	Shared Environment
covid_nosex_noage	covid	0.3	ALL	397	ACE_h2o	0.640056	0.297456	0.81781	0.073211	0.0028851	200	169	38	0.224852	Heritability
covid_nosex_noage	covid	0.3	ALL	397	ACE_Shared_Env	0.359944	0.160589	0.58456	0.073211	0.000613	200	169	38	0.224852	Shared Environment
covid_nosex_noage	covid	0.4	ALL	529	ACE_h2o	0.464363	0.258178	0.831957	0.192147	0.0024833	200	188	43	0.228723	Heritability
covid_nosex_noage	covid	0.4	ALL	529	ACE_Shared_Env	0.134295	0.119517	0.42973	0.0750115	0.0306468	200	188	43	0.228723	Shared Environment
covid_nosex_noage	covid	0.5	ALL	662	ACE_h2o	0.295897	0.223797	0.748641	0.256365	0.0303384	200	193	63	0.326425	Heritability
covid_nosex_noage	covid	0.5	ALL	662	ACE_Shared_Env	0.194516	0.106983	0.273157	0.116495	0.0018793	200	193	63	0.326425	Shared Environment
covid_nosex_noage	covid	0.6	ALL	794	ACE_h2o	0.270074	0.210314	0.73223	0.120683	0.0145786	200	195	79	0.405128	Heritability
covid_nosex_noage	covid	0.6	ALL	794	ACE_Shared_Env	0.160225	0.0964752	0.371391	0.0594704	0.0026108	200	195	79	0.405128	Shared Environment
covid_nosex_noage	covid	0.7	ALL	926	ACE_h2o	0.239738	0.18562	0.410034	0.203893	0.0198316	200	200	120	0.6	Heritability
covid_nosex_noage	covid	0.7	ALL	926	ACE_Shared_Env	0.15767	0.091297	0.206962	0.0550639	0.0014754	200	200	120	0.6	Shared Environment
covid_nosex_noage	covid	0.8	ALL	1059	ACE_h2o	0.23409	0.176593	0.356772	0.893572	0.0157919	200	200	149	0.745	Heritability
covid_nosex_noage	covid	0.8	ALL	1059	ACE_Shared_Env	0.149878	0.0913185	0.177838	0.0402529	0.0013992	200	200	149	0.745	Shared Environment
covid_nosex_noage	covid	0.9	ALL	1191	ACE_h2o	0.214413	0.170846	0.280688	0.0906098	0.0161791	200	195	175	0.897436	Heritability
covid_nosex_noage	covid	0.9	ALL	1191	ACE_Shared_Env	0.125801	0.106557	0.164453	0.0441315	0.0038236	200	195	175	0.897436	Shared Environment
covid_nosex_noage	covid	0.2	ALL	264	ACE_h2o	0.639719	0.264269	0.784831	0.0796431	0.0027435	200	151	38	0.251656	Heritability
covid_nosex_noage	covid	0.2	ALL	264	ACE_Shared_Env	0.360281	0.215169	0.735731	0.0796431	0.0006045	200	151	38	0.251656	Shared Environment
covid_nosex_noage	covid	0.3	ALL	397	ACE_h2o	0.640056	0.297456	0.81781	0.073211	0.0028851	200	169	38	0.224852	Heritability
covid_nosex_noage	covid	0.3	ALL	397	ACE_Shared_Env	0.359944	0.160589	0.58456	0.073211	0.000613	200	169	38	0.224852	Shared Environment
covid_nosex_noage	covid	0.4	ALL	529	ACE_h2o	0.464363	0.258178	0.831957	0.192147	0.0024833	200	188	43	0.228723	Heritability
covid_nosex_noage	covid	0.4	ALL	529	ACE_Shared_Env	0.134295	0.119517	0.42973	0.0750115	0.0306468	200	188	43	0.228723	Shared Environment
covid_nosex_noage	covid	0.5	ALL	662	ACE_h2o	0.295897	0.223797	0.748641	0.256365	0.0303384	200	193	63	0.326425	Heritability
covid_nosex_noage	covid	0.5	ALL	662	ACE_Shared_Env	0.194516	0.106983	0.273157	0.116495	0.0018793	200	193	63	0.326425	Shared Environment
covid_nosex_noage	covid	0.6	ALL	794	ACE_h2o	0.270074	0.210314	0.73223	0.120683	0.0145786	200	195	79	0.405128	Heritability
covid_nosex_noage	covid	0.6	ALL	794	ACE_Shared_Env	0.160225	0.0964752	0.371391	0.0594704	0.0026108	200	195	79	0.405128	Shared Environment
covid_nosex_noage	covid	0.7	ALL	926	ACE_h2o	0.239738	0.18562	0.410034	0.203893	0.0198316	200	200	120	0.6	Heritability
covid_nosex_noage	covid	0.7	ALL	926	ACE_Shared_Env	0.15767	0.091297	0.206962	0.0550639	0.0014754	200	200	120	0.6	Shared Environment
covid_nosex_noage	covid	0.8	ALL	1059	ACE_h2o	0.23409	0.176593	0.356772	0.893572	0.0157919	200	200	149	0.745	Heritability
covid_nosex_noage	covid	0.8	ALL	1059	ACE_Shared_Env	0.149878	0.0913185	0.177838	0.0402529	0.0013992	200	200	149	0.745	Shared Environment
covid_nosex_noage	covid	0.9	ALL	1191	ACE_h2o	0.214413	0.170846	0.280688	0.0906098	0.0161791	200	195	175	0.897436	Heritability
covid_nosex_noage	covid	0.9	ALL	1191	ACE_Shared_Env	0.125801	0.106557	0.164453	0.0441315	0.0038236	200	195	175	0.897436	Shared Environment

## Sheet: supplementary_figure4
directory	trait	date	ethnicity	num_families	model	estimate	estimate_lower	estimate_upper	solarerr	solarpval	num_attempts	num_converged	num_significant	posa	model_clean
cummulative_classswitch_noage	covid_cswitch_weekly_04_07_2020	2020-04-07	ALL	251	ACE_Shared_Env	0.696924	0.374847	0.895746	0.0800224	6.9e-06	200	167	111	0.664671	Shared Environment
cummulative_classswitch_noage	covid_cswitch_weekly_04_07_2020	2020-04-07	ALL	251	ACE_h2o	0.303076	0.104254	0.625153	0.0800224	2.6e-05	200	167	111	0.664671	Heritability
cummulative_classswitch_noage	covid_cswitch_weekly_04_14_2020	2020-04-14	ALL	330	ACE_h2o	0.137918	0.0724659	0.279664	0.081715	0.0111548	200	197	175	0.888325	Heritability
cummulative_classswitch_noage	covid_cswitch_weekly_04_14_2020	2020-04-14	ALL	330	ACE_Shared_Env	0.862082	0.720336	0.927534	0.081715	5.38932e-11	200	197	175	0.888325	Shared Environment
cummulative_classswitch_noage	covid_cswitch_weekly_04_21_2020	2020-04-21	ALL	370	ACE_h2o	0.479411	0.292173	0.644588	0.106573	4.08e-05	200	180	163	0.905556	Heritability
cummulative_classswitch_noage	covid_cswitch_weekly_04_21_2020	2020-04-21	ALL	370	ACE_Shared_Env	0.520589	0.355412	0.707827	0.10348	1.32e-05	200	180	163	0.905556	Shared Environment
cummulative_classswitch_noage	covid_cswitch_weekly_04_28_2020	2020-04-28	ALL	400	ACE_Shared_Env	0.535181	0.363216	0.789958	0.0280885	1.85e-05	200	186	129	0.693548	Shared Environment
cummulative_classswitch_noage	covid_cswitch_weekly_04_28_2020	2020-04-28	ALL	400	ACE_h2o	0.464819	0.210042	0.636784	0.0280885	7.63e-05	200	186	129	0.693548	Heritability
cummulative_classswitch_noage	covid_cswitch_weekly_05_05_2020	2020-05-05	ALL	424	ACE_h2o	0.346065	0.158699	0.544555	0.0301059	0.0002996	200	127	66	0.519685	Heritability
cummulative_classswitch_noage	covid_cswitch_weekly_05_05_2020	2020-05-05	ALL	424	ACE_Shared_Env	0.653935	0.455445	0.841301	0.0301059	9.69734e-07	200	127	66	0.519685	Shared Environment
cummulative_classswitch_noage	covid_cswitch_weekly_05_12_2020	2020-05-12	ALL	441	ACE_Shared_Env	0.570397	0.39371	0.807304	0.224571	2.74428e-07	200	137	52	0.379562	Shared Environment
cummulative_classswitch_noage	covid_cswitch_weekly_05_12_2020	2020-05-12	ALL	441	ACE_h2o	0.429603	0.192696	0.60629	0.224571	1.87e-05	200	137	52	0.379562	Heritability
cummulative_classswitch_noage	covid_cswitch_weekly_05_19_2020	2020-05-19	ALL	456	ACE_Shared_Env	0.623138	0.443862	0.807545	0.11153	3.03644e-06	200	82	34	0.414634	Shared Environment
cummulative_classswitch_noage	covid_cswitch_weekly_05_19_2020	2020-05-19	ALL	456	ACE_h2o	0.376862	0.192455	0.556138	0.118615	0.0001343	200	82	34	0.414634	Heritability
cummulative_classswitch_noage	covid_cswitch_weekly_05_26_2020	2020-05-26	ALL	470	ACE_Shared_Env	0.68326	0.453373	0.830647	0.120842	1.4736e-07	200	105	39	0.371429	Shared Environment
cummulative_classswitch_noage	covid_cswitch_weekly_05_26_2020	2020-05-26	ALL	470	ACE_h2o	0.31674	0.169353	0.546627	0.120842	0.0002413	200	105	39	0.371429	Heritability
cummulative_classswitch_noage	covid_cswitch_weekly_06_02_2020	2020-06-02	ALL	483	ACE_h2o	0.406455	0.21742	0.581934	0.254826	1.4e-06	200	103	29	0.281553	Heritability
cummulative_classswitch_noage	covid_cswitch_weekly_06_02_2020	2020-06-02	ALL	483	ACE_Shared_Env	0.593545	0.418066	0.782579	0.254826	2.14306e-07	200	103	29	0.281553	Shared Environment
cummulative_classswitch_noage	covid_cswitch_weekly_06_09_2020	2020-06-09	ALL	496	ACE_h2o	0.428413	0.206686	0.534766	0.192492	4.1e-06	200	95	26	0.273684	Heritability
cummulative_classswitch_noage	covid_cswitch_weekly_06_09_2020	2020-06-09	ALL	496	ACE_Shared_Env	0.571587	0.465234	0.793314	0.163459	3.50729e-09	200	95	26	0.273684	Shared Environment
cummulative_classswitch_noage	covid_cswitch_weekly_06_16_2020	2020-06-16	ALL	499	ACE_Shared_Env	0.692459	0.489881	0.817273	0.172355	6.84607e-08	200	56	19	0.339286	Shared Environment
cummulative_classswitch_noage	covid_cswitch_weekly_06_16_2020	2020-06-16	ALL	499	ACE_h2o	0.307541	0.182727	0.510119	0.172355	0.0003355	200	56	19	0.339286	Heritability
cummulative_classswitch_noage	covid_cswitch_weekly_06_23_2020	2020-06-23	ALL	504	ACE_Shared_Env	0.673483	0.451586	0.813368	0.0736187	2.20152e-07	200	56	17	0.303571	Shared Environment
cummulative_classswitch_noage	covid_cswitch_weekly_06_23_2020	2020-06-23	ALL	504	ACE_h2o	0.326517	0.186632	0.548414	0.0736187	2.4e-06	200	56	17	0.303571	Heritability
cummulative_classswitch_noage	covid_cswitch_weekly_06_30_2020	2020-06-30	ALL	509	ACE_h2o	0.304439	0.174328	0.454801	0.17352	0.0002101	200	50	25	0.5	Heritability
cummulative_classswitch_noage	covid_cswitch_weekly_06_30_2020	2020-06-30	ALL	509	ACE_Shared_Env	0.695561	0.545199	0.825672	0.17352	1.79761e-08	200	50	25	0.5	Shared Environment
cummulative_classswitch_noage	covid_cswitch_weekly_07_07_2020	2020-07-07	ALL	513	ACE_h2o	0.314588	0.180812	0.444809	0.159593	0.001014	200	57	18	0.315789	Heritability
cummulative_classswitch_noage	covid_cswitch_weekly_07_07_2020	2020-07-07	ALL	513	ACE_Shared_Env	0.685412	0.555191	0.819188	0.159593	1.27947e-07	200	57	18	0.315789	Shared Environment
cummulative_classswitch_noage	covid_cswitch_weekly_07_14_2020	2020-07-14	ALL	519	ACE_Shared_Env	0.644419	0.474118	0.817564	0.113786	2.10197e-09	200	67	25	0.373134	Shared Environment
cummulative_classswitch_noage	covid_cswitch_weekly_07_14_2020	2020-07-14	ALL	519	ACE_h2o	0.355581	0.182436	0.525882	0.110809	8.12e-05	200	67	25	0.373134	Heritability
cummulative_classswitch_noage	covid_cswitch_weekly_07_21_2020	2020-07-21	ALL	522	ACE_h2o	0.263498	0.168218	0.364731	0.0603209	4.17504e-08	200	24	10	0.416667	Heritability
cummulative_classswitch_noage	covid_cswitch_weekly_07_21_2020	2020-07-21	ALL	522	ACE_Shared_Env	0.736502	0.635269	0.831782	0.0603209	1.63955e-09	200	24	10	0.416667	Shared Environment
cummulative_classswitch_noage	covid_cswitch_weekly_07_28_2020	2020-07-28	ALL	527	ACE_h2o	0.281588	0.237562	0.504185	0.14924	0.0055531	200	47	11	0.234043	Heritability
cummulative_classswitch_noage	covid_cswitch_weekly_07_28_2020	2020-07-28	ALL	527	ACE_Shared_Env	0.718412	0.495815	0.762438	0.14924	7.77028e-08	200	47	11	0.234043	Shared Environment
cummulative_classswitch_noage	covid_cswitch_weekly_08_04_2020	2020-08-04	ALL	532	ACE_h2o	0.279448	0.212661	0.541021	0.0988529	1e-07	200	32	10	0.3125	Heritability
cummulative_classswitch_noage	covid_cswitch_weekly_08_04_2020	2020-08-04	ALL	532	ACE_Shared_Env	0.720552	0.458979	0.787339	0.0988529	3.78764e-09	200	32	10	0.3125	Shared Environment
cummulative_classswitch_noage	covid_cswitch_weekly_08_11_2020	2020-08-11	ALL	535	ACE_h2o	0.341051	0.190305	0.484681	0.073793	1e-07	200	38	15	0.394737	Heritability
cummulative_classswitch_noage	covid_cswitch_weekly_08_11_2020	2020-08-11	ALL	535	ACE_Shared_Env	0.658949	0.515319	0.809695	0.073793	9.58179e-09	200	38	15	0.394737	Shared Environment
cummulative_classswitch_noage	covid_cswitch_weekly_08_18_2020	2020-08-18	ALL	540	ACE_h2o	0.362421	0.275362	0.523135	0.335033	4.4779e-08	200	137	27	0.19708	Heritability
cummulative_classswitch_noage	covid_cswitch_weekly_08_18_2020	2020-08-18	ALL	540	ACE_Shared_Env	0.637579	0.476865	0.724638	0.335033	3.24941e-09	200	137	27	0.19708	Shared Environment
cummulative_classswitch_noage	covid_cswitch_weekly_08_25_2020	2020-08-25	ALL	542	ACE_Shared_Env	0.566063	0.440771	0.783476	0.108604	3.44528e-10	200	172	104	0.604651	Shared Environment
cummulative_classswitch_noage	covid_cswitch_weekly_08_25_2020	2020-08-25	ALL	542	ACE_h2o	0.433937	0.216524	0.559229	0.108604	7.79423e-10	200	172	104	0.604651	Heritability
cummulative_classswitch_noage	covid_cswitch_weekly_09_01_2020	2020-09-01	ALL	544	ACE_Shared_Env	0.572749	0.406617	0.78273	0.0507014	1.15787e-08	200	179	100	0.558659	Shared Environment
cummulative_classswitch_noage	covid_cswitch_weekly_09_01_2020	2020-09-01	ALL	544	ACE_h2o	0.427251	0.21727	0.593383	0.0507014	1e-07	200	179	100	0.558659	Heritability
cummulative_classswitch_noage	covid_cswitch_weekly_09_08_2020	2020-09-08	ALL	547	ACE_h2o	0.401765	0.192948	0.562605	0.0837933	1e-07	200	169	117	0.692308	Heritability
cummulative_classswitch_noage	covid_cswitch_weekly_09_08_2020	2020-09-08	ALL	547	ACE_Shared_Env	0.598235	0.437395	0.807052	0.0837933	1.32701e-08	200	169	117	0.692308	Shared Environment
cummulative_classswitch_noage	covid_cswitch_weekly_09_15_2020	2020-09-15	ALL	547	ACE_h2o	0.379947	0.165442	0.538339	0.0788681	1.13869e-08	200	168	117	0.696429	Heritability
cummulative_classswitch_noage	covid_cswitch_weekly_09_15_2020	2020-09-15	ALL	547	ACE_Shared_Env	0.620053	0.461661	0.834558	0.0788681	7.80859e-10	200	168	117	0.696429	Shared Environment
cummulative_classswitch_noage	covid_cswitch_weekly_09_22_2020	2020-09-22	ALL	549	ACE_h2o	0.375781	0.215225	0.520031	0.119087	3e-07	200	179	143	0.798883	Heritability
cummulative_classswitch_noage	covid_cswitch_weekly_09_22_2020	2020-09-22	ALL	549	ACE_Shared_Env	0.624219	0.479969	0.784775	0.119087	4.70098e-08	200	179	143	0.798883	Shared Environment
cummulative_classswitch_noage	covid_cswitch_weekly_09_29_2020	2020-09-29	ALL	551	ACE_h2o	0.401711	0.203915	0.514126	0.0761207	3e-07	200	181	132	0.729282	Heritability
cummulative_classswitch_noage	covid_cswitch_weekly_09_29_2020	2020-09-29	ALL	551	ACE_Shared_Env	0.598289	0.485874	0.796085	0.0755334	2.08714e-08	200	181	132	0.729282	Shared Environment
cummulative_classswitch_noage	covid_cswitch_weekly_10_06_2020	2020-10-06	ALL	553	ACE_Shared_Env	0.66399	0.519877	0.817299	0.285409	1.34464e-08	200	172	139	0.80814	Shared Environment
cummulative_classswitch_noage	covid_cswitch_weekly_10_06_2020	2020-10-06	ALL	553	ACE_h2o	0.33601	0.182701	0.480123	0.285409	4e-07	200	172	139	0.80814	Heritability
cummulative_classswitch_noage	covid_cswitch_weekly_10_13_2020	2020-10-13	ALL	554	ACE_h2o	0.367251	0.204605	0.512525	0.0228166	1e-07	200	175	144	0.822857	Heritability
cummulative_classswitch_noage	covid_cswitch_weekly_10_13_2020	2020-10-13	ALL	554	ACE_Shared_Env	0.632749	0.487475	0.795395	0.0228166	4.21957e-09	200	175	144	0.822857	Shared Environment
cummulative_classswitch_noage	covid_cswitch_weekly_10_20_2020	2020-10-20	ALL	557	ACE_h2o	0.377143	0.237457	0.512111	0.156455	1e-07	200	185	162	0.875676	Heritability
cummulative_classswitch_noage	covid_cswitch_weekly_10_20_2020	2020-10-20	ALL	557	ACE_Shared_Env	0.622857	0.487889	0.762543	0.156455	4.35274e-09	200	185	162	0.875676	Shared Environment
cummulative_classswitch_noage	covid_cswitch_weekly_10_27_2020	2020-10-27	ALL	565	ACE_h2o	0.379563	0.235569	0.498859	0.27431	3e-07	200	181	134	0.740331	Heritability
cummulative_classswitch_noage	covid_cswitch_weekly_10_27_2020	2020-10-27	ALL	565	ACE_Shared_Env	0.620437	0.501141	0.764431	0.27431	1.07824e-08	200	181	134	0.740331	Shared Environment
cummulative_classswitch_noage	covid_cswitch_weekly_11_03_2020	2020-11-03	ALL	571	ACE_Shared_Env	0.585979	0.438946	0.7792	0.0345805	5.26498e-07	200	171	60	0.350877	Shared Environment
cummulative_classswitch_noage	covid_cswitch_weekly_11_03_2020	2020-11-03	ALL	571	ACE_h2o	0.414021	0.2208	0.561054	0.0345805	9.6e-06	200	171	60	0.350877	Heritability
cummulative_classswitch_noage	covid_cswitch_weekly_11_10_2020	2020-11-10	ALL	578	ACE_Shared_Env	0.572062	0.446702	0.756487	0.0523025	2.52703e-07	200	174	52	0.298851	Shared Environment
cummulative_classswitch_noage	covid_cswitch_weekly_11_10_2020	2020-11-10	ALL	578	ACE_h2o	0.427938	0.243513	0.553298	0.0523025	5.1e-06	200	174	52	0.298851	Heritability
cummulative_classswitch_noage	covid_cswitch_weekly_11_17_2020	2020-11-17	ALL	594	ACE_Shared_Env	0.480565	0.369839	0.679157	0.0393743	2.09038e-06	200	182	71	0.39011	Shared Environment
cummulative_classswitch_noage	covid_cswitch_weekly_11_17_2020	2020-11-17	ALL	594	ACE_h2o	0.519435	0.320842	0.630161	0.0393743	6.2e-06	200	182	71	0.39011	Heritability
cummulative_classswitch_noage	covid_cswitch_weekly_11_24_2020	2020-11-24	ALL	604	ACE_Shared_Env	0.504435	0.405535	0.658484	0.204525	6.24512e-07	200	175	102	0.582857	Shared Environment
cummulative_classswitch_noage	covid_cswitch_weekly_11_24_2020	2020-11-24	ALL	604	ACE_h2o	0.495565	0.341516	0.594465	0.204525	4.3e-06	200	175	102	0.582857	Heritability
cummulative_classswitch_noage	covid_cswitch_weekly_12_01_2020	2020-12-01	ALL	625	ACE_Shared_Env	0.500054	0.379622	0.619514	0.0906548	6.78366e-08	200	190	56	0.294737	Shared Environment
cummulative_classswitch_noage	covid_cswitch_weekly_12_01_2020	2020-12-01	ALL	625	ACE_h2o	0.499946	0.380486	0.620378	0.0906548	9e-07	200	190	56	0.294737	Heritability
cummulative_classswitch_noage	covid_cswitch_weekly_12_08_2020	2020-12-08	ALL	650	ACE_Shared_Env	0.506207	0.390284	0.595496	0.0632307	8.6642e-08	200	188	34	0.180851	Shared Environment
cummulative_classswitch_noage	covid_cswitch_weekly_12_08_2020	2020-12-08	ALL	650	ACE_h2o	0.493793	0.404504	0.609716	0.0632307	1.5e-06	200	188	34	0.180851	Heritability
cummulative_classswitch_noage	covid_cswitch_weekly_12_15_2020	2020-12-15	ALL	669	ACE_Shared_Env	0.499558	0.429603	0.588415	0.0826232	1.25153e-07	200	183	16	0.0874317	Shared Environment
cummulative_classswitch_noage	covid_cswitch_weekly_12_15_2020	2020-12-15	ALL	669	ACE_h2o	0.500442	0.411585	0.570397	0.0826232	4.1e-06	200	183	16	0.0874317	Heritability
cummulative_classswitch_noage	covid_cswitch_weekly_12_22_2020	2020-12-22	ALL	692	ACE_h2o	0.560508	0.35043	0.582671	0.0778178	4.64e-05	200	176	4	0.0227273	Heritability
cummulative_classswitch_noage	covid_cswitch_weekly_12_22_2020	2020-12-22	ALL	692	ACE_Shared_Env	0.439491	0.417329	0.64957	0.0778178	3.07951e-06	200	176	4	0.0227273	Shared Environment
cummulative_classswitch_noage	covid_cswitch_weekly_01_05_2021	2021-01-05	ALL	746	ACE_Shared_Env	0.433574	0.433574	0.433574	0.0889206	4.78041e-07	200	133	1	0.0075188	Shared Environment
cummulative_classswitch_noage	covid_cswitch_weekly_01_05_2021	2021-01-05	ALL	746	ACE_h2o	0.566426	0.566426	0.566426	0.0889206	5.5e-06	200	133	1	0.0075188	Heritability
cummulative_classswitch_noage	covid_cswitch_weekly_01_12_2021	2021-01-12	ALL	770	ACE_Shared_Env	0.460433	0.460433	0.460433	0.0720651	2.1837e-07	200	127	1	0.00787402	Shared Environment
cummulative_classswitch_noage	covid_cswitch_weekly_01_12_2021	2021-01-12	ALL	770	ACE_h2o	0.539567	0.539567	0.539567	0.0720651	2.24e-05	200	127	1	0.00787402	Heritability
cummulative_classswitch_noage	covid_cswitch_weekly_01_26_2021	2021-01-26	ALL	845	ACE_h2o	0.262815	0.239699	0.52923	0.175038	0.0306409	200	191	3	0.0157068	Heritability
cummulative_classswitch_noage	covid_cswitch_weekly_01_26_2021	2021-01-26	ALL	845	ACE_Shared_Env	0.164408	0.165699	0.443422	0.066461	0.0036632	200	191	3	0.0157068	Shared Environment
cummulative_classswitch_noage	covid_cswitch_weekly_02_02_2021	2021-02-02	ALL	875	ACE_h2o	0.517347	0.218468	0.623672	0.0657799	3.94e-05	200	198	55	0.277778	Heritability
cummulative_classswitch_noage	covid_cswitch_weekly_02_02_2021	2021-02-02	ALL	875	ACE_Shared_Env	0.482653	0.162035	0.523382	0.0657799	5.1132e-09	200	198	55	0.277778	Shared Environment
cummulative_classswitch_noage	covid_cswitch_weekly_02_09_2021	2021-02-09	ALL	901	ACE_h2o	0.503707	0.21073	0.614376	0.0619605	5.78e-05	200	195	79	0.405128	Heritability
cummulative_classswitch_noage	covid_cswitch_weekly_02_09_2021	2021-02-09	ALL	901	ACE_Shared_Env	0.496293	0.181474	0.52235	0.0619605	6.66976e-09	200	195	79	0.405128	Shared Environment
cummulative_classswitch_noage	covid_cswitch_weekly_02_16_2021	2021-02-16	ALL	915	ACE_Shared_Env	0.21711	0.168353	0.497064	0.0921488	7.33e-05	200	199	67	0.336683	Shared Environment
cummulative_classswitch_noage	covid_cswitch_weekly_02_16_2021	2021-02-16	ALL	915	ACE_h2o	0.241727	0.202561	0.613487	0.219928	0.0292183	200	199	67	0.336683	Heritability
cummulative_classswitch_noage	covid_cswitch_weekly_02_23_2021	2021-02-23	ALL	933	ACE_Shared_Env	0.204288	0.169321	0.464315	0.0565048	0.0001825	200	195	59	0.302564	Shared Environment
cummulative_classswitch_noage	covid_cswitch_weekly_02_23_2021	2021-02-23	ALL	933	ACE_h2o	0.241702	0.201545	0.594078	0.139819	0.0281838	200	195	59	0.302564	Heritability
cummulative_classswitch_noage	covid_cswitch_weekly_03_02_2021	2021-03-02	ALL	963	ACE_h2o	0.21708	0.19316	0.299672	0.120013	0.0310941	200	200	66	0.33	Heritability
cummulative_classswitch_noage	covid_cswitch_weekly_03_02_2021	2021-03-02	ALL	963	ACE_Shared_Env	0.153479	0.153894	0.231553	0.0498738	0.0022805	200	200	66	0.33	Shared Environment
cummulative_classswitch_noage	covid_cswitch_weekly_03_09_2021	2021-03-09	ALL	985	ACE_Shared_Env	0.18923	0.145002	0.20893	0.0547859	0.0002247	200	200	29	0.145	Shared Environment
cummulative_classswitch_noage	covid_cswitch_weekly_03_09_2021	2021-03-09	ALL	985	ACE_h2o	0.205182	0.189746	0.276347	0.132612	0.0399598	200	200	29	0.145	Heritability
cummulative_classswitch_noage	covid_cswitch_weekly_03_16_2021	2021-03-16	ALL	994	ACE_h2o	0.232997	0.185435	0.607431	0.107012	0.0217896	200	199	115	0.577889	Heritability
cummulative_classswitch_noage	covid_cswitch_weekly_03_16_2021	2021-03-16	ALL	994	ACE_Shared_Env	0.177926	0.159271	0.433436	0.0534409	0.0004748	200	199	115	0.577889	Shared Environment
cummulative_classswitch_noage	covid_cswitch_weekly_03_23_2021	2021-03-23	ALL	1017	ACE_Shared_Env	0.175332	0.140106	0.379171	0.0537015	0.0003566	200	199	164	0.824121	Shared Environment
cummulative_classswitch_noage	covid_cswitch_weekly_03_23_2021	2021-03-23	ALL	1017	ACE_h2o	0.227828	0.182184	0.618376	0.032734	0.0178782	200	199	164	0.824121	Heritability
cummulative_classswitch_noage	covid_cswitch_weekly_03_30_2021	2021-03-30	ALL	1028	ACE_Shared_Env	0.166482	0.128501	0.202464	0.0600571	0.0006465	200	200	180	0.9	Shared Environment
cummulative_classswitch_noage	covid_cswitch_weekly_03_30_2021	2021-03-30	ALL	1028	ACE_h2o	0.235751	0.182009	0.346715	0.075916	0.0159957	200	200	180	0.9	Heritability
cummulative_classswitch_noage	covid_cswitch_weekly_04_06_2021	2021-04-06	ALL	1043	ACE_Shared_Env	0.170732	0.123163	0.201813	0.0656815	0.0004384	200	198	181	0.914141	Shared Environment
cummulative_classswitch_noage	covid_cswitch_weekly_04_06_2021	2021-04-06	ALL	1043	ACE_h2o	0.238206	0.182036	0.354605	0.173556	0.0178992	200	198	181	0.914141	Heritability
cummulative_classswitch_noage	covid_cswitch_weekly_04_13_2021	2021-04-13	ALL	1054	ACE_h2o	0.260493	0.190636	0.373964	0.263347	0.008651	200	199	196	0.984925	Heritability
cummulative_classswitch_noage	covid_cswitch_weekly_04_13_2021	2021-04-13	ALL	1054	ACE_Shared_Env	0.147498	0.117622	0.189225	0.0482936	0.0019544	200	199	196	0.984925	Shared Environment
cummulative_classswitch_noage	covid_cswitch_weekly_04_20_2021	2021-04-20	ALL	1066	ACE_h2o	0.254066	0.183138	0.384018	0.0846078	0.0096285	200	200	193	0.965	Heritability
cummulative_classswitch_noage	covid_cswitch_weekly_04_20_2021	2021-04-20	ALL	1066	ACE_Shared_Env	0.174123	0.116527	0.190382	0.0996997	0.0003077	200	200	193	0.965	Shared Environment
cummulative_classswitch_noage	covid_cswitch_weekly_04_27_2021	2021-04-27	ALL	1072	ACE_h2o	0.277307	0.199186	0.437693	0.120927	0.00485	200	198	198	1	Heritability
cummulative_classswitch_noage	covid_cswitch_weekly_04_27_2021	2021-04-27	ALL	1072	ACE_Shared_Env	0.136174	0.11752	0.199841	0.0379226	0.0037063	200	198	198	1	Shared Environment
cummulative_classswitch_noage	covid_cswitch_weekly_05_04_2021	2021-05-04	ALL	1075	ACE_Shared_Env	0.160748	0.11214	0.220246	0.0431896	0.0007055	200	196	195	0.994898	Shared Environment
cummulative_classswitch_noage	covid_cswitch_weekly_05_04_2021	2021-05-04	ALL	1075	ACE_h2o	0.281056	0.198206	0.508874	0.0986314	0.0056033	200	196	195	0.994898	Heritability
cummulative_classswitch_noage	covid_cswitch_weekly_05_11_2021	2021-05-11	ALL	1078	ACE_h2o	0.280303	0.196289	0.402452	0.0913371	0.0042861	200	197	197	1	Heritability
cummulative_classswitch_noage	covid_cswitch_weekly_05_11_2021	2021-05-11	ALL	1078	ACE_Shared_Env	0.146151	0.119307	0.183403	0.063002	0.0018853	200	197	197	1	Shared Environment
cummulative_classswitch_noage	covid_cswitch_weekly_05_18_2021	2021-05-18	ALL	1083	ACE_h2o	0.261054	0.188283	0.364523	0.11423	0.0069898	200	200	197	0.985	Heritability
cummulative_classswitch_noage	covid_cswitch_weekly_05_18_2021	2021-05-18	ALL	1083	ACE_Shared_Env	0.136509	0.115955	0.183405	0.04832	0.0034545	200	200	197	0.985	Shared Environment
cummulative_classswitch_noage	covid_cswitch_weekly_05_25_2021	2021-05-25	ALL	1087	ACE_h2o	0.2656	0.197712	0.388393	0.1112	0.0060529	200	199	195	0.979899	Heritability
cummulative_classswitch_noage	covid_cswitch_weekly_05_25_2021	2021-05-25	ALL	1087	ACE_Shared_Env	0.145033	0.115642	0.180446	0.0453519	0.0016976	200	199	195	0.979899	Shared Environment
cummulative_classswitch_noage	covid_cswitch_weekly_06_01_2021	2021-06-01	ALL	1090	ACE_h2o	0.253068	0.186269	0.355968	0.0938246	0.0075042	200	199	192	0.964824	Heritability
cummulative_classswitch_noage	covid_cswitch_weekly_06_01_2021	2021-06-01	ALL	1090	ACE_Shared_Env	0.144216	0.112549	0.17886	0.0544108	0.001877	200	199	192	0.964824	Shared Environment
cummulative_classswitch_noage	covid_cswitch_weekly_06_08_2021	2021-06-08	ALL	1092	ACE_h2o	0.246958	0.185897	0.36065	0.0802023	0.0098998	200	198	186	0.939394	Heritability
cummulative_classswitch_noage	covid_cswitch_weekly_06_08_2021	2021-06-08	ALL	1092	ACE_Shared_Env	0.137415	0.107248	0.16942	0.0502706	0.0028924	200	198	186	0.939394	Shared Environment
cummulative_classswitch_noage	covid_cswitch_weekly_06_15_2021	2021-06-15	ALL	1095	ACE_Shared_Env	0.163577	0.103462	0.173684	0.0504512	0.0005345	200	200	191	0.955	Shared Environment
cummulative_classswitch_noage	covid_cswitch_weekly_06_15_2021	2021-06-15	ALL	1095	ACE_h2o	0.255582	0.189152	0.338482	0.107258	0.0082971	200	200	191	0.955	Heritability
cummulative_classswitch_noage	covid_cswitch_weekly_06_29_2021	2021-06-29	ALL	1098	ACE_Shared_Env	0.14938	0.100831	0.171338	0.0484827	0.001254	200	199	193	0.969849	Shared Environment
cummulative_classswitch_noage	covid_cswitch_weekly_06_29_2021	2021-06-29	ALL	1098	ACE_h2o	0.235299	0.185351	0.317462	0.0389161	0.0119649	200	199	193	0.969849	Heritability
cummulative_classswitch_noage	covid_cswitch_weekly_06_22_2021	2021-06-22	ALL	1098	ACE_Shared_Env	0.124086	0.101969	0.167723	0.0496026	0.0056219	200	198	188	0.949495	Shared Environment
cummulative_classswitch_noage	covid_cswitch_weekly_06_22_2021	2021-06-22	ALL	1098	ACE_h2o	0.233072	0.17992	0.304929	0.0355877	0.0136359	200	198	188	0.949495	Heritability
cummulative_classswitch_noage	covid_cswitch_weekly_07_06_2021	2021-07-06	ALL	1099	ACE_Shared_Env	0.162794	0.101253	0.166351	0.0501438	0.0005565	200	198	194	0.979798	Shared Environment
cummulative_classswitch_noage	covid_cswitch_weekly_07_06_2021	2021-07-06	ALL	1099	ACE_h2o	0.245189	0.188148	0.350674	0.107633	0.0098257	200	198	194	0.979798	Heritability
cummulative_classswitch_noage	covid_cswitch_weekly_07_13_2021	2021-07-13	ALL	1100	ACE_h2o	0.242268	0.178636	0.326898	0.0890304	0.0092571	200	200	196	0.98	Heritability
cummulative_classswitch_noage	covid_cswitch_weekly_07_13_2021	2021-07-13	ALL	1100	ACE_Shared_Env	0.102527	0.0984624	0.160598	0.0489741	0.0189186	200	200	196	0.98	Shared Environment
cummulative_classswitch_noage	covid_cswitch_weekly_07_20_2021	2021-07-20	ALL	1102	ACE_h2o	0.248219	0.186093	0.32635	0.155128	0.0083617	200	199	193	0.969849	Heritability
cummulative_classswitch_noage	covid_cswitch_weekly_07_20_2021	2021-07-20	ALL	1102	ACE_Shared_Env	0.126645	0.0940112	0.156976	0.106345	0.0055547	200	199	193	0.969849	Shared Environment
cummulative_classswitch_noage	covid_cswitch_weekly_07_27_2021	2021-07-27	ALL	1104	ACE_Shared_Env	0.14084	0.0980019	0.157511	0.0576256	0.0021542	200	196	187	0.954082	Shared Environment
cummulative_classswitch_noage	covid_cswitch_weekly_07_27_2021	2021-07-27	ALL	1104	ACE_h2o	0.244591	0.177667	0.335368	0.117365	0.0104922	200	196	187	0.954082	Heritability
cummulative_classswitch_noage	covid_cswitch_weekly_08_03_2021	2021-08-03	ALL	1112	ACE_h2o	0.233999	0.177182	0.326136	0.0517127	0.012262	200	197	185	0.939086	Heritability
cummulative_classswitch_noage	covid_cswitch_weekly_08_03_2021	2021-08-03	ALL	1112	ACE_Shared_Env	0.118421	0.101794	0.166354	0.046869	0.0085131	200	197	185	0.939086	Shared Environment
cummulative_classswitch_noage	covid_cswitch_weekly_08_10_2021	2021-08-10	ALL	1121	ACE_h2o	0.217399	0.170582	0.288333	2.41428	0.0173532	200	200	177	0.885	Heritability
cummulative_classswitch_noage	covid_cswitch_weekly_08_10_2021	2021-08-10	ALL	1121	ACE_Shared_Env	0.131919	0.0977581	0.162276	0.957637	0.0032904	200	200	177	0.885	Shared Environment
cummulative_classswitch_noage	covid_cswitch_weekly_08_17_2021	2021-08-17	ALL	1130	ACE_h2o	0.214925	0.168129	0.281136	0.118354	0.017115	200	199	172	0.864322	Heritability
cummulative_classswitch_noage	covid_cswitch_weekly_08_17_2021	2021-08-17	ALL	1130	ACE_Shared_Env	0.109444	0.0971412	0.152741	0.0435895	0.0117479	200	199	172	0.864322	Shared Environment
cummulative_classswitch_noage	covid_cswitch_weekly_08_24_2021	2021-08-24	ALL	1143	ACE_h2o	0.224023	0.172136	0.317309	0.0932757	0.013124	200	198	169	0.853535	Heritability
cummulative_classswitch_noage	covid_cswitch_weekly_08_24_2021	2021-08-24	ALL	1143	ACE_Shared_Env	0.111458	0.107282	0.16111	0.0451917	0.0098233	200	198	169	0.853535	Shared Environment
cummulative_classswitch_noage	covid_cswitch_weekly_08_31_2021	2021-08-31	ALL	1151	ACE_Shared_Env	0.147907	0.0907227	0.152145	0.0525453	0.0010267	200	197	139	0.705584	Shared Environment
cummulative_classswitch_noage	covid_cswitch_weekly_08_31_2021	2021-08-31	ALL	1151	ACE_h2o	0.204997	0.16875	0.27467	0.163436	0.0276019	200	197	139	0.705584	Heritability
cummulative_classswitch_noage	covid_cswitch_weekly_09_07_2021	2021-09-07	ALL	1157	ACE_h2o	0.194711	0.164891	0.251926	0.07455	0.026227	200	199	145	0.728643	Heritability
cummulative_classswitch_noage	covid_cswitch_weekly_09_07_2021	2021-09-07	ALL	1157	ACE_Shared_Env	0.13291	0.0953617	0.149984	0.0461877	0.0025633	200	199	145	0.728643	Shared Environment
cummulative_classswitch_noage	covid_cswitch_weekly_09_14_2021	2021-09-14	ALL	1163	ACE_Shared_Env	0.141101	0.105907	0.162273	0.0561948	0.0014492	200	199	155	0.778894	Shared Environment
cummulative_classswitch_noage	covid_cswitch_weekly_09_14_2021	2021-09-14	ALL	1163	ACE_h2o	0.20016	0.166001	0.282418	0.0646441	0.0275675	200	199	155	0.778894	Heritability
cummulative_classswitch_noage	covid_cswitch_weekly_09_21_2021	2021-09-21	ALL	1171	ACE_Shared_Env	0.158551	0.104026	0.173356	0.037048	0.0004132	200	197	165	0.837563	Shared Environment
cummulative_classswitch_noage	covid_cswitch_weekly_09_21_2021	2021-09-21	ALL	1171	ACE_h2o	0.206792	0.167761	0.273484	0.0881059	0.0215729	200	197	165	0.837563	Heritability
cummulative_classswitch_noage	covid_cswitch_weekly_09_28_2021	2021-09-28	ALL	1176	ACE_h2o	0.214861	0.170585	0.276769	0.645712	0.0198792	200	198	175	0.883838	Heritability
cummulative_classswitch_noage	covid_cswitch_weekly_09_28_2021	2021-09-28	ALL	1176	ACE_Shared_Env	0.133219	0.104191	0.165757	0.33718	0.0024832	200	198	175	0.883838	Shared Environment
cummulative_classswitch_noage	covid_cswitch_weekly_10_05_2021	2021-10-05	ALL	1183	ACE_h2o	0.209579	0.165398	0.284378	0.0446869	0.0201856	200	200	178	0.89	Heritability
cummulative_classswitch_noage	covid_cswitch_weekly_10_05_2021	2021-10-05	ALL	1183	ACE_Shared_Env	0.151017	0.100666	0.161601	0.041148	0.0007371	200	200	178	0.89	Shared Environment
cummulative_classswitch_noage	covid_cswitch_weekly_10_12_2021	2021-10-12	ALL	1188	ACE_Shared_Env	0.117112	0.0999855	0.158595	0.0298935	0.0066683	200	199	176	0.884422	Shared Environment
cummulative_classswitch_noage	covid_cswitch_weekly_10_12_2021	2021-10-12	ALL	1188	ACE_h2o	0.214218	0.168994	0.277012	0.214757	0.0154851	200	199	176	0.884422	Heritability
cummulative_classswitch_noage	covid_cswitch_weekly_10_19_2021	2021-10-19	ALL	1189	ACE_h2o	0.2188	0.167646	0.294762	1.75765	0.0160301	200	198	172	0.868687	Heritability
cummulative_classswitch_noage	covid_cswitch_weekly_10_19_2021	2021-10-19	ALL	1189	ACE_Shared_Env	0.152494	0.104658	0.167584	0.462994	0.0006189	200	198	172	0.868687	Shared Environment
cummulative_classswitch_noage	covid_cswitch_weekly_10_26_2021	2021-10-26	ALL	1191	ACE_h2o	0.21432	0.170619	0.283807	1.75686	0.0160713	200	197	162	0.822335	Heritability
cummulative_classswitch_noage	covid_cswitch_weekly_10_26_2021	2021-10-26	ALL	1191	ACE_Shared_Env	0.148582	0.10126	0.169334	0.164176	0.0008439	200	197	162	0.822335	Shared Environment
directory	trait	date	ethnicity	num_families	model	estimate	estimate_lower	estimate_upper	solarerr	solarpval	num_attempts	num_converged	num_significant	posa	model_clean
cummulative_classswitch_nosex	covid_cswitch_weekly_04_07_2020	2020-04-07	ALL	251	ACE_Shared_Env	0.572104	0.391843	0.720345	0.195974	0.0009155	200	129	64	0.496124	Shared Environment
cummulative_classswitch_nosex	covid_cswitch_weekly_04_07_2020	2020-04-07	ALL	251	ACE_h2o	0.427896	0.279655	0.608157	0.195974	0.0044539	200	129	64	0.496124	Heritability
cummulative_classswitch_nosex	covid_cswitch_weekly_04_21_2020	2020-04-21	ALL	370	ACE_Shared_Env	0.504375	0.351378	0.649255	0.114637	4.22e-05	200	193	181	0.937824	Shared Environment
cummulative_classswitch_nosex	covid_cswitch_weekly_04_21_2020	2020-04-21	ALL	370	ACE_h2o	0.495625	0.350745	0.648622	0.114637	0.0002389	200	193	181	0.937824	Heritability
cummulative_classswitch_nosex	covid_cswitch_weekly_04_28_2020	2020-04-28	ALL	400	ACE_Shared_Env	0.530003	0.395531	0.666502	0.332473	5.48e-05	200	186	177	0.951613	Shared Environment
cummulative_classswitch_nosex	covid_cswitch_weekly_04_28_2020	2020-04-28	ALL	400	ACE_h2o	0.469997	0.333498	0.604469	0.332473	0.000532	200	186	177	0.951613	Heritability
cummulative_classswitch_nosex	covid_cswitch_weekly_05_05_2020	2020-05-05	ALL	424	ACE_Shared_Env	0.561048	0.451984	0.696848	0.224159	0.000268	200	186	154	0.827957	Shared Environment
cummulative_classswitch_nosex	covid_cswitch_weekly_05_05_2020	2020-05-05	ALL	424	ACE_h2o	0.438952	0.303152	0.548016	0.224159	0.0030316	200	186	154	0.827957	Heritability
cummulative_classswitch_nosex	covid_cswitch_weekly_05_12_2020	2020-05-12	ALL	441	ACE_Shared_Env	0.508015	0.398243	0.663662	0.14541	0.0004556	200	192	184	0.958333	Shared Environment
cummulative_classswitch_nosex	covid_cswitch_weekly_05_12_2020	2020-05-12	ALL	441	ACE_h2o	0.491985	0.336338	0.601757	0.14541	0.0067441	200	192	184	0.958333	Heritability
cummulative_classswitch_nosex	covid_cswitch_weekly_05_19_2020	2020-05-19	ALL	456	ACE_Shared_Env	0.560822	0.431604	0.751709	0.0290855	1.64e-05	200	193	181	0.937824	Shared Environment
cummulative_classswitch_nosex	covid_cswitch_weekly_05_19_2020	2020-05-19	ALL	456	ACE_h2o	0.439178	0.248291	0.568396	0.0290855	0.0008464	200	193	181	0.937824	Heritability
cummulative_classswitch_nosex	covid_cswitch_weekly_05_26_2020	2020-05-26	ALL	470	ACE_Shared_Env	0.586784	0.46212	0.78846	0.116376	3.54672e-06	200	191	187	0.979058	Shared Environment
cummulative_classswitch_nosex	covid_cswitch_weekly_05_26_2020	2020-05-26	ALL	470	ACE_h2o	0.413216	0.21154	0.53788	0.116376	0.0002463	200	191	187	0.979058	Heritability
cummulative_classswitch_nosex	covid_cswitch_weekly_06_02_2020	2020-06-02	ALL	483	ACE_h2o	0.459923	0.294179	0.580323	0.108437	0.0001509	200	195	193	0.989744	Heritability
cummulative_classswitch_nosex	covid_cswitch_weekly_06_02_2020	2020-06-02	ALL	483	ACE_Shared_Env	0.540077	0.419677	0.705821	0.108437	3.0957e-06	200	195	193	0.989744	Shared Environment
cummulative_classswitch_nosex	covid_cswitch_weekly_06_09_2020	2020-06-09	ALL	496	ACE_h2o	0.464269	0.310943	0.566896	0.529081	0.0003344	200	192	188	0.979167	Heritability
cummulative_classswitch_nosex	covid_cswitch_weekly_06_09_2020	2020-06-09	ALL	496	ACE_Shared_Env	0.535731	0.433104	0.689057	0.529081	1.4e-05	200	192	188	0.979167	Shared Environment
cummulative_classswitch_nosex	covid_cswitch_weekly_06_16_2020	2020-06-16	ALL	499	ACE_h2o	0.416348	0.259831	0.538596	0.077257	0.0001543	200	194	187	0.963918	Heritability
cummulative_classswitch_nosex	covid_cswitch_weekly_06_16_2020	2020-06-16	ALL	499	ACE_Shared_Env	0.583652	0.461404	0.740169	0.077257	5.55398e-07	200	194	187	0.963918	Shared Environment
cummulative_classswitch_nosex	covid_cswitch_weekly_06_23_2020	2020-06-23	ALL	504	ACE_h2o	0.402767	0.225308	0.547239	0.0935076	0.0001688	200	194	189	0.974227	Heritability
cummulative_classswitch_nosex	covid_cswitch_weekly_06_23_2020	2020-06-23	ALL	504	ACE_Shared_Env	0.597233	0.452761	0.774692	0.0935076	9.46926e-07	200	194	189	0.974227	Shared Environment
cummulative_classswitch_nosex	covid_cswitch_weekly_06_30_2020	2020-06-30	ALL	509	ACE_Shared_Env	0.582355	0.46465	0.802822	0.1369	8.25405e-07	200	193	189	0.979275	Shared Environment
cummulative_classswitch_nosex	covid_cswitch_weekly_06_30_2020	2020-06-30	ALL	509	ACE_h2o	0.417645	0.197178	0.53535	0.124372	0.0001013	200	193	189	0.979275	Heritability
cummulative_classswitch_nosex	covid_cswitch_weekly_07_07_2020	2020-07-07	ALL	513	ACE_h2o	0.418545	0.275316	0.525719	0.0808043	0.000141	200	192	188	0.979167	Heritability
cummulative_classswitch_nosex	covid_cswitch_weekly_07_07_2020	2020-07-07	ALL	513	ACE_Shared_Env	0.581455	0.474281	0.724684	0.0808043	8.94414e-07	200	192	188	0.979167	Shared Environment
cummulative_classswitch_nosex	covid_cswitch_weekly_07_14_2020	2020-07-14	ALL	519	ACE_h2o	0.430673	0.27368	0.562203	0.111926	0.0002024	200	189	188	0.994709	Heritability
cummulative_classswitch_nosex	covid_cswitch_weekly_07_14_2020	2020-07-14	ALL	519	ACE_Shared_Env	0.569326	0.437797	0.72632	0.111926	2.61781e-06	200	189	188	0.994709	Shared Environment
cummulative_classswitch_nosex	covid_cswitch_weekly_07_21_2020	2020-07-21	ALL	522	ACE_h2o	0.394542	0.223154	0.507042	0.113401	5.59e-05	200	190	187	0.984211	Heritability
cummulative_classswitch_nosex	covid_cswitch_weekly_07_21_2020	2020-07-21	ALL	522	ACE_Shared_Env	0.605458	0.492958	0.776846	0.113401	7.26011e-08	200	190	187	0.984211	Shared Environment
cummulative_classswitch_nosex	covid_cswitch_weekly_07_28_2020	2020-07-28	ALL	527	ACE_h2o	0.434204	0.261841	0.542244	0.361389	6e-05	200	190	189	0.994737	Heritability
cummulative_classswitch_nosex	covid_cswitch_weekly_07_28_2020	2020-07-28	ALL	527	ACE_Shared_Env	0.565796	0.457756	0.738159	0.361389	1.98343e-07	200	190	189	0.994737	Shared Environment
cummulative_classswitch_nosex	covid_cswitch_weekly_08_04_2020	2020-08-04	ALL	532	ACE_h2o	0.409655	0.268213	0.54498	0.342853	1.88e-05	200	188	186	0.989362	Heritability
cummulative_classswitch_nosex	covid_cswitch_weekly_08_04_2020	2020-08-04	ALL	532	ACE_Shared_Env	0.590345	0.45502	0.731787	0.342853	9.25316e-08	200	188	186	0.989362	Shared Environment
cummulative_classswitch_nosex	covid_cswitch_weekly_08_11_2020	2020-08-11	ALL	535	ACE_h2o	0.416468	0.285635	0.523925	0.0914805	0.0004155	200	191	188	0.984293	Heritability
cummulative_classswitch_nosex	covid_cswitch_weekly_08_11_2020	2020-08-11	ALL	535	ACE_Shared_Env	0.583532	0.476075	0.714365	0.0914805	4.91922e-06	200	191	188	0.984293	Shared Environment
cummulative_classswitch_nosex	covid_cswitch_weekly_08_18_2020	2020-08-18	ALL	540	ACE_h2o	0.43007	0.27748	0.543834	0.105176	9.89e-05	200	190	189	0.994737	Heritability
cummulative_classswitch_nosex	covid_cswitch_weekly_08_18_2020	2020-08-18	ALL	540	ACE_Shared_Env	0.56993	0.456166	0.72252	0.105176	7.56866e-07	200	190	189	0.994737	Shared Environment
cummulative_classswitch_nosex	covid_cswitch_weekly_08_25_2020	2020-08-25	ALL	542	ACE_h2o	0.434763	0.271212	0.56635	0.066211	2.96e-05	200	188	188	1	Heritability
cummulative_classswitch_nosex	covid_cswitch_weekly_08_25_2020	2020-08-25	ALL	542	ACE_Shared_Env	0.565237	0.43365	0.728788	0.066211	4.13032e-07	200	188	188	1	Shared Environment
cummulative_classswitch_nosex	covid_cswitch_weekly_09_01_2020	2020-09-01	ALL	544	ACE_h2o	0.429132	0.258613	0.545213	0.110871	3.6e-06	200	191	191	1	Heritability
cummulative_classswitch_nosex	covid_cswitch_weekly_09_01_2020	2020-09-01	ALL	544	ACE_Shared_Env	0.570868	0.454787	0.741387	0.110871	7.8749e-08	200	191	191	1	Shared Environment
cummulative_classswitch_nosex	covid_cswitch_weekly_09_15_2020	2020-09-15	ALL	547	ACE_h2o	0.411733	0.269948	0.512851	0.112429	3.39e-05	200	191	190	0.994764	Heritability
cummulative_classswitch_nosex	covid_cswitch_weekly_09_08_2020	2020-09-08	ALL	547	ACE_h2o	0.407014	0.227514	0.529833	0.0914111	4.39e-05	200	187	186	0.994652	Heritability
cummulative_classswitch_nosex	covid_cswitch_weekly_09_08_2020	2020-09-08	ALL	547	ACE_Shared_Env	0.592986	0.470167	0.772486	0.0914111	2.62892e-07	200	187	186	0.994652	Shared Environment
cummulative_classswitch_nosex	covid_cswitch_weekly_09_15_2020	2020-09-15	ALL	547	ACE_Shared_Env	0.588267	0.487149	0.730052	0.112429	2.44658e-08	200	191	190	0.994764	Shared Environment
cummulative_classswitch_nosex	covid_cswitch_weekly_09_22_2020	2020-09-22	ALL	549	ACE_h2o	0.398275	0.230149	0.513542	0.161264	7e-07	200	188	188	1	Heritability
cummulative_classswitch_nosex	covid_cswitch_weekly_09_22_2020	2020-09-22	ALL	549	ACE_Shared_Env	0.601725	0.486458	0.769851	0.161264	1.39835e-08	200	188	188	1	Shared Environment
cummulative_classswitch_nosex	covid_cswitch_weekly_09_29_2020	2020-09-29	ALL	551	ACE_Shared_Env	0.606409	0.467308	0.761089	0.651886	9.79967e-09	200	190	189	0.994737	Shared Environment
cummulative_classswitch_nosex	covid_cswitch_weekly_09_29_2020	2020-09-29	ALL	551	ACE_h2o	0.393591	0.238911	0.532692	0.651886	7e-07	200	190	189	0.994737	Heritability
cummulative_classswitch_nosex	covid_cswitch_weekly_10_06_2020	2020-10-06	ALL	553	ACE_Shared_Env	0.667137	0.549542	0.832555	0.0586213	1.29452e-10	200	196	195	0.994898	Shared Environment
cummulative_classswitch_nosex	covid_cswitch_weekly_10_06_2020	2020-10-06	ALL	553	ACE_h2o	0.332863	0.167445	0.450458	0.0586213	0.0003191	200	196	195	0.994898	Heritability
cummulative_classswitch_nosex	covid_cswitch_weekly_10_13_2020	2020-10-13	ALL	554	ACE_Shared_Env	0.63543	0.518015	0.795977	0.170932	8.14198e-10	200	191	190	0.994764	Shared Environment
cummulative_classswitch_nosex	covid_cswitch_weekly_10_13_2020	2020-10-13	ALL	554	ACE_h2o	0.36457	0.204023	0.481985	0.170932	9.08e-05	200	191	190	0.994764	Heritability
cummulative_classswitch_nosex	covid_cswitch_weekly_10_20_2020	2020-10-20	ALL	557	ACE_Shared_Env	0.636185	0.493958	0.759002	0.113495	2.32273e-10	200	195	195	1	Shared Environment
cummulative_classswitch_nosex	covid_cswitch_weekly_10_20_2020	2020-10-20	ALL	557	ACE_h2o	0.363815	0.240998	0.506042	0.113495	6.18e-05	200	195	195	1	Heritability
cummulative_classswitch_nosex	covid_cswitch_weekly_10_27_2020	2020-10-27	ALL	565	ACE_Shared_Env	0.615907	0.501491	0.776848	0.103407	3.18188e-10	200	189	188	0.994709	Shared Environment
cummulative_classswitch_nosex	covid_cswitch_weekly_10_27_2020	2020-10-27	ALL	565	ACE_h2o	0.384093	0.223152	0.498509	0.103407	3.39e-05	200	189	188	0.994709	Heritability
cummulative_classswitch_nosex	covid_cswitch_weekly_11_03_2020	2020-11-03	ALL	571	ACE_Shared_Env	0.586793	0.482989	0.725568	0.0555374	1.43452e-07	200	186	186	1	Shared Environment
cummulative_classswitch_nosex	covid_cswitch_weekly_11_03_2020	2020-11-03	ALL	571	ACE_h2o	0.413207	0.274432	0.517011	0.0555374	9.15e-05	200	186	186	1	Heritability
cummulative_classswitch_nosex	covid_cswitch_weekly_11_10_2020	2020-11-10	ALL	578	ACE_Shared_Env	0.584296	0.480297	0.73603	0.0504552	2.48474e-09	200	192	192	1	Shared Environment
cummulative_classswitch_nosex	covid_cswitch_weekly_11_10_2020	2020-11-10	ALL	578	ACE_h2o	0.415704	0.26397	0.519703	0.0504552	5e-07	200	192	192	1	Heritability
cummulative_classswitch_nosex	covid_cswitch_weekly_11_17_2020	2020-11-17	ALL	594	ACE_h2o	0.507598	0.354441	0.594249	0.0778474	1.23415e-08	200	185	185	1	Heritability
cummulative_classswitch_nosex	covid_cswitch_weekly_11_17_2020	2020-11-17	ALL	594	ACE_Shared_Env	0.492402	0.405751	0.645559	0.0778474	2.61422e-08	200	185	185	1	Shared Environment
cummulative_classswitch_nosex	covid_cswitch_weekly_11_24_2020	2020-11-24	ALL	604	ACE_Shared_Env	0.514903	0.415874	0.647457	0.0883255	8.77951e-09	200	194	194	1	Shared Environment
cummulative_classswitch_nosex	covid_cswitch_weekly_11_24_2020	2020-11-24	ALL	604	ACE_h2o	0.485097	0.352543	0.584126	0.0883255	4.55156e-09	200	194	194	1	Heritability
cummulative_classswitch_nosex	covid_cswitch_weekly_12_01_2020	2020-12-01	ALL	625	ACE_h2o	0.48469	0.381237	0.581185	0.0861877	1.2e-06	200	194	194	1	Heritability
cummulative_classswitch_nosex	covid_cswitch_weekly_12_01_2020	2020-12-01	ALL	625	ACE_Shared_Env	0.51531	0.418815	0.618763	0.0861877	6.99068e-09	200	194	194	1	Shared Environment
cummulative_classswitch_nosex	covid_cswitch_weekly_12_08_2020	2020-12-08	ALL	650	ACE_h2o	0.475482	0.393722	0.566068	0.0626487	7e-07	200	189	189	1	Heritability
cummulative_classswitch_nosex	covid_cswitch_weekly_12_08_2020	2020-12-08	ALL	650	ACE_Shared_Env	0.524518	0.433932	0.606278	0.0626487	1.07749e-09	200	189	189	1	Shared Environment
cummulative_classswitch_nosex	covid_cswitch_weekly_12_15_2020	2020-12-15	ALL	669	ACE_h2o	0.500865	0.408459	0.579522	0.0772941	1.3e-06	200	184	184	1	Heritability
cummulative_classswitch_nosex	covid_cswitch_weekly_12_15_2020	2020-12-15	ALL	669	ACE_Shared_Env	0.499135	0.420478	0.591541	0.0772941	3.49744e-09	200	184	184	1	Shared Environment
cummulative_classswitch_nosex	covid_cswitch_weekly_12_22_2020	2020-12-22	ALL	692	ACE_Shared_Env	0.465307	0.400928	0.542324	0.0721015	6.83444e-08	200	176	175	0.994318	Shared Environment
cummulative_classswitch_nosex	covid_cswitch_weekly_12_22_2020	2020-12-22	ALL	692	ACE_h2o	0.534693	0.457676	0.599072	0.0721015	1.08e-05	200	176	175	0.994318	Heritability
cummulative_classswitch_nosex	covid_cswitch_weekly_12_29_2020	2020-12-29	ALL	711	ACE_h2o	0.561015	0.440781	0.639414	0.074565	8.16e-05	200	188	178	0.946809	Heritability
cummulative_classswitch_nosex	covid_cswitch_weekly_12_29_2020	2020-12-29	ALL	711	ACE_Shared_Env	0.438985	0.328031	0.523007	0.074565	3.08072e-07	200	188	178	0.946809	Shared Environment
cummulative_classswitch_nosex	covid_cswitch_weekly_01_05_2021	2021-01-05	ALL	746	ACE_Shared_Env	0.449921	0.364548	0.517035	0.0347433	2.01158e-06	200	183	172	0.939891	Shared Environment
cummulative_classswitch_nosex	covid_cswitch_weekly_01_05_2021	2021-01-05	ALL	746	ACE_h2o	0.55008	0.467077	0.618448	0.0347433	0.0007	200	183	172	0.939891	Heritability
cummulative_classswitch_nosex	covid_cswitch_weekly_01_12_2021	2021-01-12	ALL	770	ACE_h2o	0.540996	0.461998	0.601374	0.0421114	0.0006212	200	180	178	0.988889	Heritability
cummulative_classswitch_nosex	covid_cswitch_weekly_01_12_2021	2021-01-12	ALL	770	ACE_Shared_Env	0.459004	0.398284	0.529795	0.0421114	1.35259e-06	200	180	178	0.988889	Shared Environment
cummulative_classswitch_nosex	covid_cswitch_weekly_01_19_2021	2021-01-19	ALL	809	ACE_h2o	0.546833	0.478187	0.613354	0.0506848	5.8e-06	200	184	183	0.994565	Heritability
cummulative_classswitch_nosex	covid_cswitch_weekly_01_19_2021	2021-01-19	ALL	809	ACE_Shared_Env	0.453167	0.386646	0.521813	0.0506848	7.22168e-09	200	184	183	0.994565	Shared Environment
cummulative_classswitch_nosex	covid_cswitch_weekly_01_26_2021	2021-01-26	ALL	845	ACE_h2o	0.563952	0.505532	0.608446	0.0827914	2.1e-06	200	179	179	1	Heritability
cummulative_classswitch_nosex	covid_cswitch_weekly_01_26_2021	2021-01-26	ALL	845	ACE_Shared_Env	0.436048	0.391554	0.494468	0.0827914	3.27511e-09	200	179	179	1	Shared Environment
cummulative_classswitch_nosex	covid_cswitch_weekly_02_02_2021	2021-02-02	ALL	875	ACE_h2o	0.534427	0.478768	0.593733	0.0572873	1e-07	200	184	184	1	Heritability
cummulative_classswitch_nosex	covid_cswitch_weekly_02_02_2021	2021-02-02	ALL	875	ACE_Shared_Env	0.465573	0.406267	0.521232	0.0572873	1.33423e-11	200	184	184	1	Shared Environment
cummulative_classswitch_nosex	covid_cswitch_weekly_02_09_2021	2021-02-09	ALL	901	ACE_h2o	0.53129	0.458463	0.594143	0.118147	6.99466e-09	200	182	182	1	Heritability
cummulative_classswitch_nosex	covid_cswitch_weekly_02_09_2021	2021-02-09	ALL	901	ACE_Shared_Env	0.46871	0.405857	0.541537	0.118147	4.31281e-13	200	182	182	1	Shared Environment
cummulative_classswitch_nosex	covid_cswitch_weekly_02_16_2021	2021-02-16	ALL	915	ACE_h2o	0.549085	0.497635	0.595711	0.0814631	2.38688e-09	200	180	180	1	Heritability
cummulative_classswitch_nosex	covid_cswitch_weekly_02_16_2021	2021-02-16	ALL	915	ACE_Shared_Env	0.450915	0.404289	0.502365	0.0814631	5.19454e-13	200	180	180	1	Shared Environment
cummulative_classswitch_nosex	covid_cswitch_weekly_02_23_2021	2021-02-23	ALL	933	ACE_h2o	0.553579	0.495521	0.608764	0.0396729	1e-07	200	177	177	1	Heritability
cummulative_classswitch_nosex	covid_cswitch_weekly_02_23_2021	2021-02-23	ALL	933	ACE_Shared_Env	0.446421	0.391236	0.504479	0.0396729	3.31206e-11	200	177	177	1	Shared Environment
cummulative_classswitch_nosex	covid_cswitch_weekly_03_02_2021	2021-03-02	ALL	963	ACE_h2o	0.582229	0.536782	0.627189	0.0410947	5.35492e-09	200	178	178	1	Heritability
cummulative_classswitch_nosex	covid_cswitch_weekly_03_02_2021	2021-03-02	ALL	963	ACE_Shared_Env	0.417771	0.372811	0.463218	0.0410947	1.74959e-11	200	178	178	1	Shared Environment
cummulative_classswitch_nosex	covid_cswitch_weekly_03_09_2021	2021-03-09	ALL	985	ACE_h2o	0.585775	0.53346	0.63442	0.0849969	1.11215e-08	200	175	175	1	Heritability
cummulative_classswitch_nosex	covid_cswitch_weekly_03_09_2021	2021-03-09	ALL	985	ACE_Shared_Env	0.414225	0.36558	0.46654	0.0849969	5.38822e-12	200	175	175	1	Shared Environment
cummulative_classswitch_nosex	covid_cswitch_weekly_03_16_2021	2021-03-16	ALL	994	ACE_Shared_Env	0.412561	0.369654	0.479526	0.0491755	2.1538e-11	200	162	162	1	Shared Environment
cummulative_classswitch_nosex	covid_cswitch_weekly_03_16_2021	2021-03-16	ALL	994	ACE_h2o	0.587439	0.520474	0.630346	0.0491755	1.55749e-08	200	162	162	1	Heritability
cummulative_classswitch_nosex	covid_cswitch_weekly_03_23_2021	2021-03-23	ALL	1017	ACE_Shared_Env	0.390061	0.340818	0.435957	0.0815659	1.31721e-11	200	173	173	1	Shared Environment
cummulative_classswitch_nosex	covid_cswitch_weekly_03_23_2021	2021-03-23	ALL	1017	ACE_h2o	0.609939	0.564043	0.659182	0.0815659	1.30881e-09	200	173	173	1	Heritability
cummulative_classswitch_nosex	covid_cswitch_weekly_03_30_2021	2021-03-30	ALL	1028	ACE_Shared_Env	0.362231	0.323157	0.408543	0.0639632	2.50676e-10	200	170	170	1	Shared Environment
cummulative_classswitch_nosex	covid_cswitch_weekly_03_30_2021	2021-03-30	ALL	1028	ACE_h2o	0.637769	0.591457	0.676843	0.0639632	1.589e-09	200	170	170	1	Heritability
cummulative_classswitch_nosex	covid_cswitch_weekly_04_06_2021	2021-04-06	ALL	1043	ACE_h2o	0.640931	0.589875	0.696867	0.0510384	1e-07	200	161	161	1	Heritability
cummulative_classswitch_nosex	covid_cswitch_weekly_04_06_2021	2021-04-06	ALL	1043	ACE_Shared_Env	0.359069	0.303134	0.410125	0.0510384	1.01246e-09	200	161	161	1	Shared Environment
cummulative_classswitch_nosex	covid_cswitch_weekly_04_13_2021	2021-04-13	ALL	1054	ACE_h2o	0.656686	0.606227	0.706308	0.0500739	1.06042e-08	200	156	156	1	Heritability
cummulative_classswitch_nosex	covid_cswitch_weekly_04_13_2021	2021-04-13	ALL	1054	ACE_Shared_Env	0.343314	0.293692	0.393773	0.0500739	2.08555e-09	200	156	156	1	Shared Environment
cummulative_classswitch_nosex	covid_cswitch_weekly_04_20_2021	2021-04-20	ALL	1066	ACE_h2o	0.663342	0.620423	0.706726	0.0431101	6.59151e-09	200	165	165	1	Heritability
cummulative_classswitch_nosex	covid_cswitch_weekly_04_20_2021	2021-04-20	ALL	1066	ACE_Shared_Env	0.336658	0.293274	0.379577	0.0431101	1.97562e-09	200	165	165	1	Shared Environment
cummulative_classswitch_nosex	covid_cswitch_weekly_04_27_2021	2021-04-27	ALL	1072	ACE_h2o	0.668714	0.61764	0.707455	0.0573674	1.28128e-11	200	172	172	1	Heritability
cummulative_classswitch_nosex	covid_cswitch_weekly_04_27_2021	2021-04-27	ALL	1072	ACE_Shared_Env	0.331286	0.292545	0.38236	0.0573674	1.86572e-10	200	172	172	1	Shared Environment
cummulative_classswitch_nosex	covid_cswitch_weekly_05_04_2021	2021-05-04	ALL	1075	ACE_h2o	0.664364	0.624389	0.708528	0.0598258	1.85687e-10	200	161	161	1	Heritability
cummulative_classswitch_nosex	covid_cswitch_weekly_05_04_2021	2021-05-04	ALL	1075	ACE_Shared_Env	0.335636	0.291472	0.375611	0.0598258	3.95346e-10	200	161	161	1	Shared Environment
cummulative_classswitch_nosex	covid_cswitch_weekly_05_11_2021	2021-05-11	ALL	1078	ACE_h2o	0.665362	0.623362	0.710739	0.0395646	3.15724e-11	200	161	161	1	Heritability
cummulative_classswitch_nosex	covid_cswitch_weekly_05_11_2021	2021-05-11	ALL	1078	ACE_Shared_Env	0.334639	0.289261	0.376638	0.0395646	2.79771e-10	200	161	161	1	Shared Environment
cummulative_classswitch_nosex	covid_cswitch_weekly_05_18_2021	2021-05-18	ALL	1083	ACE_h2o	0.66579	0.624778	0.70879	0.0889636	2.87604e-09	200	171	171	1	Heritability
cummulative_classswitch_nosex	covid_cswitch_weekly_05_18_2021	2021-05-18	ALL	1083	ACE_Shared_Env	0.33421	0.29121	0.375222	0.0889636	1.96046e-09	200	171	171	1	Shared Environment
cummulative_classswitch_nosex	covid_cswitch_weekly_05_25_2021	2021-05-25	ALL	1087	ACE_h2o	0.670138	0.624715	0.71499	0.0460742	3.05699e-10	200	171	171	1	Heritability
cummulative_classswitch_nosex	covid_cswitch_weekly_05_25_2021	2021-05-25	ALL	1087	ACE_Shared_Env	0.329862	0.28501	0.375285	0.0460742	5.66514e-10	200	171	171	1	Shared Environment
cummulative_classswitch_nosex	covid_cswitch_weekly_06_01_2021	2021-06-01	ALL	1090	ACE_h2o	0.674507	0.63351	0.714728	0.0337925	1e-07	200	167	167	1	Heritability
cummulative_classswitch_nosex	covid_cswitch_weekly_06_01_2021	2021-06-01	ALL	1090	ACE_Shared_Env	0.325493	0.285272	0.36649	0.0337925	2.7863e-08	200	167	167	1	Shared Environment
cummulative_classswitch_nosex	covid_cswitch_weekly_06_08_2021	2021-06-08	ALL	1092	ACE_h2o	0.680778	0.632337	0.733863	0.0452733	2.35643e-08	200	169	169	1	Heritability
cummulative_classswitch_nosex	covid_cswitch_weekly_06_08_2021	2021-06-08	ALL	1092	ACE_Shared_Env	0.319222	0.266137	0.367663	0.0452733	2.54445e-08	200	169	169	1	Shared Environment
cummulative_classswitch_nosex	covid_cswitch_weekly_06_15_2021	2021-06-15	ALL	1095	ACE_h2o	0.681737	0.634941	0.725811	0.0467611	1.14971e-10	200	172	172	1	Heritability
cummulative_classswitch_nosex	covid_cswitch_weekly_06_15_2021	2021-06-15	ALL	1095	ACE_Shared_Env	0.318263	0.274189	0.365059	0.0467611	9.96399e-10	200	172	172	1	Shared Environment
cummulative_classswitch_nosex	covid_cswitch_weekly_06_29_2021	2021-06-29	ALL	1098	ACE_Shared_Env	0.316542	0.275375	0.366159	0.0347188	3.22359e-09	200	165	165	1	Shared Environment
cummulative_classswitch_nosex	covid_cswitch_weekly_06_22_2021	2021-06-22	ALL	1098	ACE_h2o	0.68125	0.635486	0.724325	0.0430312	5.35562e-09	200	167	167	1	Heritability
cummulative_classswitch_nosex	covid_cswitch_weekly_06_22_2021	2021-06-22	ALL	1098	ACE_Shared_Env	0.31875	0.275675	0.364514	0.0430312	7.58478e-09	200	167	167	1	Shared Environment
cummulative_classswitch_nosex	covid_cswitch_weekly_06_29_2021	2021-06-29	ALL	1098	ACE_h2o	0.683458	0.633841	0.724625	0.0347188	3.03115e-10	200	165	165	1	Heritability
cummulative_classswitch_nosex	covid_cswitch_weekly_07_06_2021	2021-07-06	ALL	1099	ACE_h2o	0.691028	0.645398	0.729564	0.0469013	4.67372e-09	200	170	170	1	Heritability
cummulative_classswitch_nosex	covid_cswitch_weekly_07_06_2021	2021-07-06	ALL	1099	ACE_Shared_Env	0.308972	0.270436	0.354602	0.0469013	1.60887e-08	200	170	170	1	Shared Environment
cummulative_classswitch_nosex	covid_cswitch_weekly_07_13_2021	2021-07-13	ALL	1100	ACE_h2o	0.692278	0.646468	0.726203	0.133187	3.76693e-10	200	168	168	1	Heritability
cummulative_classswitch_nosex	covid_cswitch_weekly_07_13_2021	2021-07-13	ALL	1100	ACE_Shared_Env	0.307722	0.273797	0.353532	0.133187	5.25347e-09	200	168	168	1	Shared Environment
cummulative_classswitch_nosex	covid_cswitch_weekly_07_20_2021	2021-07-20	ALL	1102	ACE_h2o	0.686663	0.638453	0.730313	0.0713546	1e-07	200	174	174	1	Heritability
cummulative_classswitch_nosex	covid_cswitch_weekly_07_20_2021	2021-07-20	ALL	1102	ACE_Shared_Env	0.313337	0.269687	0.361547	0.0713546	8.65084e-08	200	174	174	1	Shared Environment
cummulative_classswitch_nosex	covid_cswitch_weekly_07_27_2021	2021-07-27	ALL	1104	ACE_h2o	0.690724	0.644424	0.731719	0.0532505	5e-07	200	165	165	1	Heritability
cummulative_classswitch_nosex	covid_cswitch_weekly_07_27_2021	2021-07-27	ALL	1104	ACE_Shared_Env	0.309276	0.268281	0.355575	0.0532505	3.96007e-07	200	165	165	1	Shared Environment
cummulative_classswitch_nosex	covid_cswitch_weekly_08_03_2021	2021-08-03	ALL	1112	ACE_h2o	0.686609	0.639682	0.732877	0.0868298	1e-07	200	175	175	1	Heritability
cummulative_classswitch_nosex	covid_cswitch_weekly_08_03_2021	2021-08-03	ALL	1112	ACE_Shared_Env	0.313391	0.267123	0.360318	0.0868298	1.2273e-07	200	175	175	1	Shared Environment
cummulative_classswitch_nosex	covid_cswitch_weekly_08_10_2021	2021-08-10	ALL	1121	ACE_h2o	0.680279	0.633061	0.724859	0.0721021	1.5742e-09	200	166	166	1	Heritability
cummulative_classswitch_nosex	covid_cswitch_weekly_08_10_2021	2021-08-10	ALL	1121	ACE_Shared_Env	0.319721	0.266889	0.361218	0.0721021	2.17472e-09	200	166	166	1	Shared Environment
cummulative_classswitch_nosex	covid_cswitch_weekly_08_17_2021	2021-08-17	ALL	1130	ACE_Shared_Env	0.304635	0.213974	0.353737	0.0596037	2.93867e-06	200	185	185	1	Shared Environment
cummulative_classswitch_nosex	covid_cswitch_weekly_08_17_2021	2021-08-17	ALL	1130	ACE_h2o	0.695365	0.486047	0.746104	0.0596037	8.1e-06	200	185	185	1	Heritability
cummulative_classswitch_nosex	covid_cswitch_weekly_08_24_2021	2021-08-24	ALL	1143	ACE_h2o	0.685864	0.63959	0.734035	0.0541415	2.43903e-08	200	178	178	1	Heritability
cummulative_classswitch_nosex	covid_cswitch_weekly_08_24_2021	2021-08-24	ALL	1143	ACE_Shared_Env	0.314136	0.265222	0.357741	0.0541415	2.37996e-08	200	178	178	1	Shared Environment
cummulative_classswitch_nosex	covid_cswitch_weekly_08_31_2021	2021-08-31	ALL	1151	ACE_h2o	0.684531	0.338339	0.727344	0.0571851	4e-07	200	183	183	1	Heritability
cummulative_classswitch_nosex	covid_cswitch_weekly_08_31_2021	2021-08-31	ALL	1151	ACE_Shared_Env	0.315469	0.191162	0.35326	0.0571851	1.10008e-07	200	183	183	1	Shared Environment
cummulative_classswitch_nosex	covid_cswitch_weekly_09_07_2021	2021-09-07	ALL	1157	ACE_h2o	0.68252	0.366651	0.725077	0.0510706	6e-07	200	178	178	1	Heritability
cummulative_classswitch_nosex	covid_cswitch_weekly_09_07_2021	2021-09-07	ALL	1157	ACE_Shared_Env	0.31748	0.183024	0.348377	0.0510706	9.55567e-08	200	178	178	1	Shared Environment
cummulative_classswitch_nosex	covid_cswitch_weekly_09_14_2021	2021-09-14	ALL	1163	ACE_Shared_Env	0.32133	0.204409	0.356315	0.0524443	3.32766e-09	200	181	181	1	Shared Environment
cummulative_classswitch_nosex	covid_cswitch_weekly_09_14_2021	2021-09-14	ALL	1163	ACE_h2o	0.67867	0.378243	0.721771	0.0524443	7.88804e-09	200	181	181	1	Heritability
cummulative_classswitch_nosex	covid_cswitch_weekly_09_21_2021	2021-09-21	ALL	1171	ACE_Shared_Env	0.324097	0.281032	0.367756	0.0503669	1.54661e-07	200	172	172	1	Shared Environment
cummulative_classswitch_nosex	covid_cswitch_weekly_09_21_2021	2021-09-21	ALL	1171	ACE_h2o	0.675903	0.628268	0.717619	0.0503669	3e-06	200	172	172	1	Heritability
cummulative_classswitch_nosex	covid_cswitch_weekly_09_28_2021	2021-09-28	ALL	1176	ACE_Shared_Env	0.322844	0.274972	0.366354	0.0489835	8.06676e-07	200	180	180	1	Shared Environment
cummulative_classswitch_nosex	covid_cswitch_weekly_09_28_2021	2021-09-28	ALL	1176	ACE_h2o	0.677157	0.633373	0.718605	0.0489835	4.34e-05	200	180	180	1	Heritability
cummulative_classswitch_nosex	covid_cswitch_weekly_10_05_2021	2021-10-05	ALL	1183	ACE_Shared_Env	0.323882	0.281914	0.362206	0.0506241	2.94945e-09	200	166	166	1	Shared Environment
cummulative_classswitch_nosex	covid_cswitch_weekly_10_05_2021	2021-10-05	ALL	1183	ACE_h2o	0.676118	0.637011	0.716703	0.0506241	1.72552e-08	200	166	166	1	Heritability
cummulative_classswitch_nosex	covid_cswitch_weekly_10_12_2021	2021-10-12	ALL	1188	ACE_Shared_Env	0.319195	0.279536	0.362857	0.0448771	3.449e-07	200	175	175	1	Shared Environment
cummulative_classswitch_nosex	covid_cswitch_weekly_10_12_2021	2021-10-12	ALL	1188	ACE_h2o	0.680805	0.63323	0.719184	0.0448771	4.5e-06	200	175	175	1	Heritability
cummulative_classswitch_nosex	covid_cswitch_weekly_10_19_2021	2021-10-19	ALL	1189	ACE_Shared_Env	0.319713	0.280894	0.36635	0.182115	2.24716e-07	200	177	177	1	Shared Environment
cummulative_classswitch_nosex	covid_cswitch_weekly_10_19_2021	2021-10-19	ALL	1189	ACE_h2o	0.680287	0.628751	0.71233	0.118149	2.5e-06	200	177	177	1	Heritability
cummulative_classswitch_nosex	covid_cswitch_weekly_10_26_2021	2021-10-26	ALL	1191	ACE_h2o	0.678458	0.634404	0.717483	0.10821	3.7e-06	200	186	186	1	Heritability
cummulative_classswitch_nosex	covid_cswitch_weekly_10_26_2021	2021-10-26	ALL	1191	ACE_Shared_Env	0.321542	0.281054	0.36469	0.10821	4.02944e-07	200	186	186	1	Shared Environment
directory	trait	date	ethnicity	num_families	model	estimate	estimate_lower	estimate_upper	solarerr	solarpval	num_attempts	num_converged	num_significant	posa	model_clean
cummulative_classswitch_nosex_noage	covid_cswitch_weekly_04_07_2020	2020-04-07	ALL	251	ACE_Shared_Env	0.649479	0.431037	0.899458	0.0702811	0.0001008	200	160	103	0.64375	Shared Environment
cummulative_classswitch_nosex_noage	covid_cswitch_weekly_04_07_2020	2020-04-07	ALL	251	ACE_h2o	0.350521	0.100542	0.568963	0.0702811	0.0004245	200	160	103	0.64375	Heritability
cummulative_classswitch_nosex_noage	covid_cswitch_weekly_04_14_2020	2020-04-14	ALL	330	ACE_Shared_Env	0.860937	0.743551	0.919007	0.888814	1.32045e-08	200	199	173	0.869347	Shared Environment
cummulative_classswitch_nosex_noage	covid_cswitch_weekly_04_14_2020	2020-04-14	ALL	330	ACE_h2o	0.139063	0.0809933	0.256449	0.888814	0.0299694	200	199	173	0.869347	Heritability
cummulative_classswitch_nosex_noage	covid_cswitch_weekly_04_21_2020	2020-04-21	ALL	370	ACE_Shared_Env	0.504159	0.326138	0.727145	0.100766	2.34e-05	200	190	180	0.947368	Shared Environment
cummulative_classswitch_nosex_noage	covid_cswitch_weekly_04_21_2020	2020-04-21	ALL	370	ACE_h2o	0.495841	0.272855	0.673862	0.100766	2.58e-05	200	190	180	0.947368	Heritability
cummulative_classswitch_nosex_noage	covid_cswitch_weekly_04_28_2020	2020-04-28	ALL	400	ACE_Shared_Env	0.53967	0.367496	0.791445	0.137201	3.79143e-06	200	183	131	0.715847	Shared Environment
cummulative_classswitch_nosex_noage	covid_cswitch_weekly_04_28_2020	2020-04-28	ALL	400	ACE_h2o	0.46033	0.208555	0.632504	0.137201	1.69e-05	200	183	131	0.715847	Heritability
cummulative_classswitch_nosex_noage	covid_cswitch_weekly_05_05_2020	2020-05-05	ALL	424	ACE_Shared_Env	0.64043	0.390402	0.867695	0.0326219	8.8e-06	200	139	70	0.503597	Shared Environment
cummulative_classswitch_nosex_noage	covid_cswitch_weekly_05_05_2020	2020-05-05	ALL	424	ACE_h2o	0.35957	0.132305	0.609598	0.0326219	0.0002782	200	139	70	0.503597	Heritability
cummulative_classswitch_nosex_noage	covid_cswitch_weekly_05_12_2020	2020-05-12	ALL	441	ACE_h2o	0.389513	0.232166	0.616219	0.113522	1.43e-05	200	138	43	0.311594	Heritability
cummulative_classswitch_nosex_noage	covid_cswitch_weekly_05_12_2020	2020-05-12	ALL	441	ACE_Shared_Env	0.610487	0.383781	0.767834	0.113522	1.232e-06	200	138	43	0.311594	Shared Environment
cummulative_classswitch_nosex_noage	covid_cswitch_weekly_05_19_2020	2020-05-19	ALL	456	ACE_h2o	0.398336	0.26799	0.653467	0.0621615	3e-06	200	78	39	0.5	Heritability
cummulative_classswitch_nosex_noage	covid_cswitch_weekly_05_19_2020	2020-05-19	ALL	456	ACE_Shared_Env	0.601665	0.346533	0.73201	0.0621615	2.28784e-07	200	78	39	0.5	Shared Environment
cummulative_classswitch_nosex_noage	covid_cswitch_weekly_05_26_2020	2020-05-26	ALL	470	ACE_h2o	0.352069	0.242864	0.587106	0.0280492	5.5e-06	200	96	48	0.5	Heritability
cummulative_classswitch_nosex_noage	covid_cswitch_weekly_05_26_2020	2020-05-26	ALL	470	ACE_Shared_Env	0.647931	0.412894	0.757136	0.0280492	3.02931e-07	200	96	48	0.5	Shared Environment
cummulative_classswitch_nosex_noage	covid_cswitch_weekly_06_02_2020	2020-06-02	ALL	483	ACE_h2o	0.444896	0.247309	0.573847	0.0303027	8e-07	200	91	26	0.285714	Heritability
cummulative_classswitch_nosex_noage	covid_cswitch_weekly_06_02_2020	2020-06-02	ALL	483	ACE_Shared_Env	0.555104	0.426153	0.752691	0.0303027	5.93555e-08	200	91	26	0.285714	Shared Environment
cummulative_classswitch_nosex_noage	covid_cswitch_weekly_06_09_2020	2020-06-09	ALL	496	ACE_Shared_Env	0.604262	0.312326	0.787102	0.0850858	4.81618e-07	200	98	35	0.357143	Shared Environment
cummulative_classswitch_nosex_noage	covid_cswitch_weekly_06_09_2020	2020-06-09	ALL	496	ACE_h2o	0.395738	0.212898	0.687674	0.0850858	3.3e-06	200	98	35	0.357143	Heritability
cummulative_classswitch_nosex_noage	covid_cswitch_weekly_06_16_2020	2020-06-16	ALL	499	ACE_h2o	0.331079	0.189269	0.510668	0.30595	0.0006647	200	61	30	0.491803	Heritability
cummulative_classswitch_nosex_noage	covid_cswitch_weekly_06_16_2020	2020-06-16	ALL	499	ACE_Shared_Env	0.668921	0.489332	0.810731	0.30595	2.72307e-09	200	61	30	0.491803	Shared Environment
cummulative_classswitch_nosex_noage	covid_cswitch_weekly_06_23_2020	2020-06-23	ALL	504	ACE_h2o	0.315293	0.172624	0.568196	0.043063	2e-07	200	55	28	0.509091	Heritability
cummulative_classswitch_nosex_noage	covid_cswitch_weekly_06_23_2020	2020-06-23	ALL	504	ACE_Shared_Env	0.684707	0.431804	0.827376	0.043063	8.97308e-09	200	55	28	0.509091	Shared Environment
cummulative_classswitch_nosex_noage	covid_cswitch_weekly_06_30_2020	2020-06-30	ALL	509	ACE_h2o	0.318756	0.185354	0.525745	0.110156	0.0002173	200	46	21	0.456522	Heritability
cummulative_classswitch_nosex_noage	covid_cswitch_weekly_06_30_2020	2020-06-30	ALL	509	ACE_Shared_Env	0.681244	0.474255	0.814646	0.110156	1.54496e-07	200	46	21	0.456522	Shared Environment
cummulative_classswitch_nosex_noage	covid_cswitch_weekly_07_07_2020	2020-07-07	ALL	513	ACE_h2o	0.297802	0.18436	0.575801	0.0761115	0.0002353	200	57	23	0.403509	Heritability
cummulative_classswitch_nosex_noage	covid_cswitch_weekly_07_07_2020	2020-07-07	ALL	513	ACE_Shared_Env	0.702198	0.424199	0.81564	0.0761115	1.3403e-08	200	57	23	0.403509	Shared Environment
cummulative_classswitch_nosex_noage	covid_cswitch_weekly_07_14_2020	2020-07-14	ALL	519	ACE_h2o	0.308549	0.143948	0.474202	0.03584	2.8e-06	200	61	24	0.393443	Heritability
cummulative_classswitch_nosex_noage	covid_cswitch_weekly_07_14_2020	2020-07-14	ALL	519	ACE_Shared_Env	0.691451	0.525798	0.856052	0.03584	1.84486e-07	200	61	24	0.393443	Shared Environment
cummulative_classswitch_nosex_noage	covid_cswitch_weekly_07_21_2020	2020-07-21	ALL	522	ACE_h2o	0.261952	0.152622	0.444826	0.240723	0.0070342	200	23	8	0.347826	Heritability
cummulative_classswitch_nosex_noage	covid_cswitch_weekly_07_21_2020	2020-07-21	ALL	522	ACE_Shared_Env	0.738048	0.555174	0.847378	0.240723	4.99422e-08	200	23	8	0.347826	Shared Environment
cummulative_classswitch_nosex_noage	covid_cswitch_weekly_07_28_2020	2020-07-28	ALL	527	ACE_h2o	0.394964	0.213196	0.48855	0.0219907	8e-07	200	40	13	0.325	Heritability
cummulative_classswitch_nosex_noage	covid_cswitch_weekly_07_28_2020	2020-07-28	ALL	527	ACE_Shared_Env	0.605036	0.51145	0.786804	0.0219907	8.57445e-08	200	40	13	0.325	Shared Environment
cummulative_classswitch_nosex_noage	covid_cswitch_weekly_08_04_2020	2020-08-04	ALL	532	ACE_h2o	0.312622	0.236012	0.490681	0.0511028	1e-07	200	33	7	0.212121	Heritability
cummulative_classswitch_nosex_noage	covid_cswitch_weekly_08_04_2020	2020-08-04	ALL	532	ACE_Shared_Env	0.687378	0.509319	0.763988	0.0511028	4.9672e-09	200	33	7	0.212121	Shared Environment
cummulative_classswitch_nosex_noage	covid_cswitch_weekly_08_11_2020	2020-08-11	ALL	535	ACE_h2o	0.315616	0.17985	0.46724	0.0579023	1.93275e-08	200	33	11	0.333333	Heritability
cummulative_classswitch_nosex_noage	covid_cswitch_weekly_08_11_2020	2020-08-11	ALL	535	ACE_Shared_Env	0.684384	0.53276	0.82015	0.0579023	1.17889e-09	200	33	11	0.333333	Shared Environment
cummulative_classswitch_nosex_noage	covid_cswitch_weekly_08_18_2020	2020-08-18	ALL	540	ACE_h2o	0.375854	0.203836	0.533972	0.0221752	9.7993e-09	200	144	36	0.25	Heritability
cummulative_classswitch_nosex_noage	covid_cswitch_weekly_08_18_2020	2020-08-18	ALL	540	ACE_Shared_Env	0.624146	0.466028	0.796164	0.0221752	1.10776e-09	200	144	36	0.25	Shared Environment
cummulative_classswitch_nosex_noage	covid_cswitch_weekly_08_25_2020	2020-08-25	ALL	542	ACE_h2o	0.396821	0.231164	0.565719	0.0706366	2.5e-06	200	182	112	0.615385	Heritability
cummulative_classswitch_nosex_noage	covid_cswitch_weekly_08_25_2020	2020-08-25	ALL	542	ACE_Shared_Env	0.603179	0.434281	0.768836	0.0808846	2.28988e-07	200	182	112	0.615385	Shared Environment
cummulative_classswitch_nosex_noage	covid_cswitch_weekly_09_01_2020	2020-09-01	ALL	544	ACE_Shared_Env	0.585577	0.427314	0.802405	0.0817701	9.17756e-09	200	183	114	0.622951	Shared Environment
cummulative_classswitch_nosex_noage	covid_cswitch_weekly_09_01_2020	2020-09-01	ALL	544	ACE_h2o	0.414423	0.197595	0.572686	0.0817701	3.26302e-08	200	183	114	0.622951	Heritability
cummulative_classswitch_nosex_noage	covid_cswitch_weekly_09_15_2020	2020-09-15	ALL	547	ACE_Shared_Env	0.589693	0.449674	0.781935	0.154441	5.7263e-08	200	174	134	0.770115	Shared Environment
cummulative_classswitch_nosex_noage	covid_cswitch_weekly_09_15_2020	2020-09-15	ALL	547	ACE_h2o	0.410307	0.218065	0.550326	0.154441	8e-07	200	174	134	0.770115	Heritability
cummulative_classswitch_nosex_noage	covid_cswitch_weekly_09_08_2020	2020-09-08	ALL	547	ACE_Shared_Env	0.613025	0.466119	0.809028	0.506668	1.45835e-09	200	170	114	0.670588	Shared Environment
cummulative_classswitch_nosex_noage	covid_cswitch_weekly_09_08_2020	2020-09-08	ALL	547	ACE_h2o	0.386975	0.190972	0.533881	0.506668	1.17034e-08	200	170	114	0.670588	Heritability
cummulative_classswitch_nosex_noage	covid_cswitch_weekly_09_22_2020	2020-09-22	ALL	549	ACE_Shared_Env	0.602862	0.456798	0.786826	0.121666	9.74131e-09	200	165	133	0.806061	Shared Environment
cummulative_classswitch_nosex_noage	covid_cswitch_weekly_09_22_2020	2020-09-22	ALL	549	ACE_h2o	0.397138	0.213174	0.543202	0.121666	1e-07	200	165	133	0.806061	Heritability
cummulative_classswitch_nosex_noage	covid_cswitch_weekly_09_29_2020	2020-09-29	ALL	551	ACE_h2o	0.393299	0.216212	0.534449	0.0369251	1.3e-06	200	176	131	0.744318	Heritability
cummulative_classswitch_nosex_noage	covid_cswitch_weekly_09_29_2020	2020-09-29	ALL	551	ACE_Shared_Env	0.606701	0.465551	0.783788	0.0369251	1.24119e-07	200	176	131	0.744318	Shared Environment
cummulative_classswitch_nosex_noage	covid_cswitch_weekly_10_06_2020	2020-10-06	ALL	553	ACE_h2o	0.315949	0.139129	0.484683	0.0202891	1.1e-06	200	180	139	0.772222	Heritability
cummulative_classswitch_nosex_noage	covid_cswitch_weekly_10_06_2020	2020-10-06	ALL	553	ACE_Shared_Env	0.684051	0.515317	0.860871	0.0202891	1.42225e-08	200	180	139	0.772222	Shared Environment
cummulative_classswitch_nosex_noage	covid_cswitch_weekly_10_13_2020	2020-10-13	ALL	554	ACE_h2o	0.354768	0.207537	0.499045	0.0824905	3e-07	200	187	160	0.855615	Heritability
cummulative_classswitch_nosex_noage	covid_cswitch_weekly_10_13_2020	2020-10-13	ALL	554	ACE_Shared_Env	0.645232	0.500955	0.792463	0.0824905	6.90179e-09	200	187	160	0.855615	Shared Environment
cummulative_classswitch_nosex_noage	covid_cswitch_weekly_10_20_2020	2020-10-20	ALL	557	ACE_h2o	0.372982	0.214397	0.496865	0.0422074	1.21213e-08	200	174	157	0.902299	Heritability
cummulative_classswitch_nosex_noage	covid_cswitch_weekly_10_20_2020	2020-10-20	ALL	557	ACE_Shared_Env	0.627018	0.503135	0.785603	0.0422074	5.37059e-10	200	174	157	0.902299	Shared Environment
cummulative_classswitch_nosex_noage	covid_cswitch_weekly_10_27_2020	2020-10-27	ALL	565	ACE_h2o	0.379839	0.198187	0.520655	0.0746094	1.1e-06	200	173	106	0.612717	Heritability
cummulative_classswitch_nosex_noage	covid_cswitch_weekly_10_27_2020	2020-10-27	ALL	565	ACE_Shared_Env	0.620161	0.479345	0.801813	0.0746094	3.05037e-08	200	173	106	0.612717	Shared Environment
cummulative_classswitch_nosex_noage	covid_cswitch_weekly_11_03_2020	2020-11-03	ALL	571	ACE_h2o	0.431253	0.228827	0.536039	0.381082	4.9e-06	200	181	59	0.325967	Heritability
cummulative_classswitch_nosex_noage	covid_cswitch_weekly_11_03_2020	2020-11-03	ALL	571	ACE_Shared_Env	0.568747	0.463961	0.771173	0.381082	2.51483e-07	200	181	59	0.325967	Shared Environment
cummulative_classswitch_nosex_noage	covid_cswitch_weekly_11_10_2020	2020-11-10	ALL	578	ACE_Shared_Env	0.583905	0.44566	0.772077	0.0591985	1.39088e-07	200	176	61	0.346591	Shared Environment
cummulative_classswitch_nosex_noage	covid_cswitch_weekly_11_10_2020	2020-11-10	ALL	578	ACE_h2o	0.416095	0.227923	0.55434	0.0591985	2.1e-06	200	176	61	0.346591	Heritability
cummulative_classswitch_nosex_noage	covid_cswitch_weekly_11_17_2020	2020-11-17	ALL	594	ACE_h2o	0.526578	0.341095	0.620798	0.0540705	1.81e-05	200	188	68	0.361702	Heritability
cummulative_classswitch_nosex_noage	covid_cswitch_weekly_11_17_2020	2020-11-17	ALL	594	ACE_Shared_Env	0.473422	0.379202	0.658905	0.0540705	5.2e-06	200	188	68	0.361702	Shared Environment
cummulative_classswitch_nosex_noage	covid_cswitch_weekly_11_24_2020	2020-11-24	ALL	604	ACE_h2o	0.4981	0.381313	0.626734	0.0934191	2.8e-06	200	181	109	0.60221	Heritability
cummulative_classswitch_nosex_noage	covid_cswitch_weekly_11_24_2020	2020-11-24	ALL	604	ACE_Shared_Env	0.5019	0.373266	0.618687	0.0934191	2.99632e-07	200	181	109	0.60221	Shared Environment
cummulative_classswitch_nosex_noage	covid_cswitch_weekly_12_01_2020	2020-12-01	ALL	625	ACE_Shared_Env	0.530114	0.408685	0.614854	0.22427	9.69944e-08	200	187	38	0.203209	Shared Environment
cummulative_classswitch_nosex_noage	covid_cswitch_weekly_12_01_2020	2020-12-01	ALL	625	ACE_h2o	0.469886	0.385146	0.591315	0.22427	1.5e-06	200	187	38	0.203209	Heritability
cummulative_classswitch_nosex_noage	covid_cswitch_weekly_12_08_2020	2020-12-08	ALL	650	ACE_h2o	0.502559	0.363212	0.581816	0.0631966	4e-06	200	192	34	0.177083	Heritability
cummulative_classswitch_nosex_noage	covid_cswitch_weekly_12_08_2020	2020-12-08	ALL	650	ACE_Shared_Env	0.497441	0.418184	0.636788	0.0631966	2.81725e-07	200	192	34	0.177083	Shared Environment
cummulative_classswitch_nosex_noage	covid_cswitch_weekly_12_15_2020	2020-12-15	ALL	669	ACE_h2o	0.484364	0.380337	0.586908	0.218017	4.9e-06	200	188	7	0.037234	Heritability
cummulative_classswitch_nosex_noage	covid_cswitch_weekly_12_15_2020	2020-12-15	ALL	669	ACE_Shared_Env	0.515636	0.413092	0.619663	0.218017	1.19967e-07	200	188	7	0.037234	Shared Environment
cummulative_classswitch_nosex_noage	covid_cswitch_weekly_12_22_2020	2020-12-22	ALL	692	ACE_h2o	0.542288	0.542288	0.542288	0.132019	1e-07	200	178	1	0.00561798	Heritability
cummulative_classswitch_nosex_noage	covid_cswitch_weekly_12_22_2020	2020-12-22	ALL	692	ACE_Shared_Env	0.457712	0.457712	0.457712	0.132019	2.55503e-08	200	178	1	0.00561798	Shared Environment
cummulative_classswitch_nosex_noage	covid_cswitch_weekly_01_26_2021	2021-01-26	ALL	845	ACE_Shared_Env	0.155047	0.155047	0.155047	0.0581509	0.0046055	200	189	1	0.00529101	Shared Environment
cummulative_classswitch_nosex_noage	covid_cswitch_weekly_01_26_2021	2021-01-26	ALL	845	ACE_h2o	0.226794	0.226794	0.226794	1.02324	0.0434486	200	189	1	0.00529101	Heritability
cummulative_classswitch_nosex_noage	covid_cswitch_weekly_02_02_2021	2021-02-02	ALL	875	ACE_h2o	0.277851	0.22325	0.602662	0.201449	0.0307542	200	199	25	0.125628	Heritability
cummulative_classswitch_nosex_noage	covid_cswitch_weekly_02_02_2021	2021-02-02	ALL	875	ACE_Shared_Env	0.21122	0.185885	0.479382	0.0730589	0.0002327	200	199	25	0.125628	Shared Environment
cummulative_classswitch_nosex_noage	covid_cswitch_weekly_02_09_2021	2021-02-09	ALL	901	ACE_Shared_Env	0.24675	0.17912	0.524007	0.0612775	1.25e-05	200	196	73	0.372449	Shared Environment
cummulative_classswitch_nosex_noage	covid_cswitch_weekly_02_09_2021	2021-02-09	ALL	901	ACE_h2o	0.257531	0.209371	0.577885	0.0847375	0.0289281	200	196	73	0.372449	Heritability
cummulative_classswitch_nosex_noage	covid_cswitch_weekly_02_16_2021	2021-02-16	ALL	915	ACE_Shared_Env	0.22936	0.169967	0.49688	0.058775	4.78e-05	200	197	55	0.279188	Shared Environment
cummulative_classswitch_nosex_noage	covid_cswitch_weekly_02_16_2021	2021-02-16	ALL	915	ACE_h2o	0.249269	0.198029	0.633458	0.216876	0.0414116	200	197	55	0.279188	Heritability
cummulative_classswitch_nosex_noage	covid_cswitch_weekly_02_23_2021	2021-02-23	ALL	933	ACE_h2o	0.228193	0.195393	0.541026	0.0757341	0.0266486	200	198	63	0.318182	Heritability
cummulative_classswitch_nosex_noage	covid_cswitch_weekly_02_23_2021	2021-02-23	ALL	933	ACE_Shared_Env	0.15126	0.155252	0.413645	0.0546219	0.0029836	200	198	63	0.318182	Shared Environment
cummulative_classswitch_nosex_noage	covid_cswitch_weekly_03_02_2021	2021-03-02	ALL	963	ACE_Shared_Env	0.18301	0.137772	0.237813	0.0480059	0.0004124	200	200	55	0.275	Shared Environment
cummulative_classswitch_nosex_noage	covid_cswitch_weekly_03_02_2021	2021-03-02	ALL	963	ACE_h2o	0.226578	0.19589	0.329877	0.130648	0.0321215	200	200	55	0.275	Heritability
cummulative_classswitch_nosex_noage	covid_cswitch_weekly_03_09_2021	2021-03-09	ALL	985	ACE_Shared_Env	0.185447	0.141609	0.202484	0.0550989	0.000278	200	200	38	0.19	Shared Environment
cummulative_classswitch_nosex_noage	covid_cswitch_weekly_03_09_2021	2021-03-09	ALL	985	ACE_h2o	0.213672	0.187696	0.287968	0.0600139	0.0361334	200	200	38	0.19	Heritability
cummulative_classswitch_nosex_noage	covid_cswitch_weekly_03_16_2021	2021-03-16	ALL	994	ACE_Shared_Env	0.169826	0.158105	0.222845	0.0480251	0.0006439	200	199	110	0.552764	Shared Environment
cummulative_classswitch_nosex_noage	covid_cswitch_weekly_03_16_2021	2021-03-16	ALL	994	ACE_h2o	0.218262	0.187105	0.32196	0.0777576	0.0256403	200	199	110	0.552764	Heritability
cummulative_classswitch_nosex_noage	covid_cswitch_weekly_03_23_2021	2021-03-23	ALL	1017	ACE_h2o	0.240127	0.186236	0.313603	0.161649	0.0212704	200	198	169	0.853535	Heritability
cummulative_classswitch_nosex_noage	covid_cswitch_weekly_03_23_2021	2021-03-23	ALL	1017	ACE_Shared_Env	0.194359	0.13519	0.21011	0.0444885	0.0001074	200	198	169	0.853535	Shared Environment
cummulative_classswitch_nosex_noage	covid_cswitch_weekly_03_30_2021	2021-03-30	ALL	1028	ACE_h2o	0.238626	0.182475	0.333434	0.0916429	0.0143322	200	199	173	0.869347	Heritability
cummulative_classswitch_nosex_noage	covid_cswitch_weekly_03_30_2021	2021-03-30	ALL	1028	ACE_Shared_Env	0.167885	0.126194	0.193832	0.0516934	0.0005348	200	199	173	0.869347	Shared Environment
cummulative_classswitch_nosex_noage	covid_cswitch_weekly_04_06_2021	2021-04-06	ALL	1043	ACE_Shared_Env	0.131857	0.119683	0.205781	0.0541597	0.0046507	200	199	185	0.929648	Shared Environment
cummulative_classswitch_nosex_noage	covid_cswitch_weekly_04_06_2021	2021-04-06	ALL	1043	ACE_h2o	0.239258	0.183737	0.381506	0.0911693	0.0124201	200	199	185	0.929648	Heritability
cummulative_classswitch_nosex_noage	covid_cswitch_weekly_04_13_2021	2021-04-13	ALL	1054	ACE_Shared_Env	0.125083	0.125211	0.187188	0.072394	0.0064415	200	198	196	0.989899	Shared Environment
cummulative_classswitch_nosex_noage	covid_cswitch_weekly_04_13_2021	2021-04-13	ALL	1054	ACE_h2o	0.257854	0.189913	0.359054	0.0648893	0.0077006	200	198	196	0.989899	Heritability
cummulative_classswitch_nosex_noage	covid_cswitch_weekly_04_20_2021	2021-04-20	ALL	1066	ACE_Shared_Env	0.128267	0.115768	0.182318	0.0512708	0.0050527	200	199	196	0.984925	Shared Environment
cummulative_classswitch_nosex_noage	covid_cswitch_weekly_04_20_2021	2021-04-20	ALL	1066	ACE_h2o	0.254918	0.181278	0.379741	0.0733988	0.0080963	200	199	196	0.984925	Heritability
cummulative_classswitch_nosex_noage	covid_cswitch_weekly_04_27_2021	2021-04-27	ALL	1072	ACE_h2o	0.277111	0.196662	0.416536	0.115554	0.0055898	200	195	195	1	Heritability
cummulative_classswitch_nosex_noage	covid_cswitch_weekly_04_27_2021	2021-04-27	ALL	1072	ACE_Shared_Env	0.164612	0.11554	0.188737	0.0525997	0.0005826	200	195	195	1	Shared Environment
cummulative_classswitch_nosex_noage	covid_cswitch_weekly_05_04_2021	2021-05-04	ALL	1075	ACE_h2o	0.283532	0.193395	0.388973	0.0901627	0.0044258	200	195	194	0.994872	Heritability
cummulative_classswitch_nosex_noage	covid_cswitch_weekly_05_04_2021	2021-05-04	ALL	1075	ACE_Shared_Env	0.143832	0.117913	0.190291	0.0542113	0.0021289	200	195	194	0.994872	Shared Environment
cummulative_classswitch_nosex_noage	covid_cswitch_weekly_05_11_2021	2021-05-11	ALL	1078	ACE_h2o	0.283853	0.205876	0.390682	0.804753	0.0061131	200	197	197	1	Heritability
cummulative_classswitch_nosex_noage	covid_cswitch_weekly_05_11_2021	2021-05-11	ALL	1078	ACE_Shared_Env	0.176158	0.116536	0.186038	0.0829969	0.0003201	200	197	197	1	Shared Environment
cummulative_classswitch_nosex_noage	covid_cswitch_weekly_05_18_2021	2021-05-18	ALL	1083	ACE_h2o	0.250806	0.188187	0.369242	0.0901494	0.0092374	200	199	195	0.979899	Heritability
cummulative_classswitch_nosex_noage	covid_cswitch_weekly_05_18_2021	2021-05-18	ALL	1083	ACE_Shared_Env	0.142113	0.116048	0.1785	0.0494379	0.002369	200	199	195	0.979899	Shared Environment
cummulative_classswitch_nosex_noage	covid_cswitch_weekly_05_25_2021	2021-05-25	ALL	1087	ACE_Shared_Env	0.154596	0.11349	0.17947	0.0483434	0.0009911	200	199	196	0.984925	Shared Environment
cummulative_classswitch_nosex_noage	covid_cswitch_weekly_05_25_2021	2021-05-25	ALL	1087	ACE_h2o	0.267176	0.193985	0.34538	0.106098	0.0056052	200	199	196	0.984925	Heritability
cummulative_classswitch_nosex_noage	covid_cswitch_weekly_06_01_2021	2021-06-01	ALL	1090	ACE_h2o	0.255361	0.178543	0.339955	0.0323744	0.0083036	200	198	192	0.969697	Heritability
cummulative_classswitch_nosex_noage	covid_cswitch_weekly_06_01_2021	2021-06-01	ALL	1090	ACE_Shared_Env	0.138887	0.111646	0.169503	0.0506732	0.0026095	200	198	192	0.969697	Shared Environment
cummulative_classswitch_nosex_noage	covid_cswitch_weekly_06_08_2021	2021-06-08	ALL	1092	ACE_h2o	0.253283	0.190522	0.357832	0.0916568	0.0075864	200	199	198	0.994975	Heritability
cummulative_classswitch_nosex_noage	covid_cswitch_weekly_06_08_2021	2021-06-08	ALL	1092	ACE_Shared_Env	0.134309	0.102282	0.168375	0.0506807	0.0034827	200	199	198	0.994975	Shared Environment
cummulative_classswitch_nosex_noage	covid_cswitch_weekly_06_15_2021	2021-06-15	ALL	1095	ACE_h2o	0.251096	0.183725	0.339488	0.116905	0.0091074	200	199	195	0.979899	Heritability
cummulative_classswitch_nosex_noage	covid_cswitch_weekly_06_15_2021	2021-06-15	ALL	1095	ACE_Shared_Env	0.170634	0.104509	0.170873	0.0505101	0.000316	200	199	195	0.979899	Shared Environment
cummulative_classswitch_nosex_noage	covid_cswitch_weekly_06_29_2021	2021-06-29	ALL	1098	ACE_Shared_Env	0.113654	0.104337	0.164641	0.0610817	0.0100663	200	200	193	0.965	Shared Environment
cummulative_classswitch_nosex_noage	covid_cswitch_weekly_06_29_2021	2021-06-29	ALL	1098	ACE_h2o	0.240129	0.176989	0.325942	0.0792602	0.0099657	200	200	193	0.965	Heritability
cummulative_classswitch_nosex_noage	covid_cswitch_weekly_06_22_2021	2021-06-22	ALL	1098	ACE_Shared_Env	0.126559	0.0913192	0.165141	0.0501803	0.0052962	200	200	189	0.945	Shared Environment
cummulative_classswitch_nosex_noage	covid_cswitch_weekly_06_22_2021	2021-06-22	ALL	1098	ACE_h2o	0.237419	0.179721	0.307432	0.102529	0.0112157	200	200	189	0.945	Heritability
cummulative_classswitch_nosex_noage	covid_cswitch_weekly_07_06_2021	2021-07-06	ALL	1099	ACE_Shared_Env	0.111725	0.105163	0.162523	0.0373033	0.0112888	200	200	197	0.985	Shared Environment
cummulative_classswitch_nosex_noage	covid_cswitch_weekly_07_06_2021	2021-07-06	ALL	1099	ACE_h2o	0.242481	0.180204	0.320714	0.0697203	0.0085966	200	200	197	0.985	Heritability
cummulative_classswitch_nosex_noage	covid_cswitch_weekly_07_13_2021	2021-07-13	ALL	1100	ACE_Shared_Env	0.127244	0.0998626	0.159461	0.0397149	0.0048425	200	197	189	0.959391	Shared Environment
cummulative_classswitch_nosex_noage	covid_cswitch_weekly_07_13_2021	2021-07-13	ALL	1100	ACE_h2o	0.246153	0.18037	0.340884	0.184694	0.0082545	200	197	189	0.959391	Heritability
cummulative_classswitch_nosex_noage	covid_cswitch_weekly_07_20_2021	2021-07-20	ALL	1102	ACE_Shared_Env	0.12174	0.0971559	0.162074	0.0423739	0.0064544	200	198	189	0.954545	Shared Environment
cummulative_classswitch_nosex_noage	covid_cswitch_weekly_07_20_2021	2021-07-20	ALL	1102	ACE_h2o	0.243167	0.178041	0.33334	0.0438415	0.00971	200	198	189	0.954545	Heritability
cummulative_classswitch_nosex_noage	covid_cswitch_weekly_07_27_2021	2021-07-27	ALL	1104	ACE_h2o	0.237451	0.183564	0.333013	0.250893	0.0113773	200	200	190	0.95	Heritability
cummulative_classswitch_nosex_noage	covid_cswitch_weekly_07_27_2021	2021-07-27	ALL	1104	ACE_Shared_Env	0.141936	0.0987759	0.167275	0.0463936	0.0020213	200	200	190	0.95	Shared Environment
cummulative_classswitch_nosex_noage	covid_cswitch_weekly_08_03_2021	2021-08-03	ALL	1112	ACE_h2o	0.235597	0.175896	0.324421	0.0650924	0.0111237	200	200	191	0.955	Heritability
cummulative_classswitch_nosex_noage	covid_cswitch_weekly_08_03_2021	2021-08-03	ALL	1112	ACE_Shared_Env	0.120861	0.1049	0.161789	0.0428735	0.0074696	200	200	191	0.955	Shared Environment
cummulative_classswitch_nosex_noage	covid_cswitch_weekly_08_10_2021	2021-08-10	ALL	1121	ACE_Shared_Env	0.13863	0.100128	0.162274	0.0489476	0.0022021	200	198	175	0.883838	Shared Environment
cummulative_classswitch_nosex_noage	covid_cswitch_weekly_08_10_2021	2021-08-10	ALL	1121	ACE_h2o	0.217051	0.169379	0.291296	0.0978555	0.0167973	200	198	175	0.883838	Heritability
cummulative_classswitch_nosex_noage	covid_cswitch_weekly_08_17_2021	2021-08-17	ALL	1130	ACE_h2o	0.219667	0.170218	0.320759	0.111768	0.0157361	200	200	182	0.91	Heritability
cummulative_classswitch_nosex_noage	covid_cswitch_weekly_08_17_2021	2021-08-17	ALL	1130	ACE_Shared_Env	0.118276	0.0927236	0.151056	0.0404777	0.006915	200	200	182	0.91	Shared Environment
cummulative_classswitch_nosex_noage	covid_cswitch_weekly_08_24_2021	2021-08-24	ALL	1143	ACE_h2o	0.216563	0.171512	0.290728	0.0875038	0.0163528	200	197	180	0.913706	Heritability
cummulative_classswitch_nosex_noage	covid_cswitch_weekly_08_24_2021	2021-08-24	ALL	1143	ACE_Shared_Env	0.128376	0.0988315	0.160382	0.0483119	0.0040201	200	197	180	0.913706	Shared Environment
cummulative_classswitch_nosex_noage	covid_cswitch_weekly_08_31_2021	2021-08-31	ALL	1151	ACE_h2o	0.196307	0.166935	0.25401	0.0586189	0.0236172	200	199	135	0.678392	Heritability
cummulative_classswitch_nosex_noage	covid_cswitch_weekly_08_31_2021	2021-08-31	ALL	1151	ACE_Shared_Env	0.115447	0.0936654	0.156435	0.0164503	0.007477	200	199	135	0.678392	Shared Environment
cummulative_classswitch_nosex_noage	covid_cswitch_weekly_09_07_2021	2021-09-07	ALL	1157	ACE_h2o	0.19387	0.16495	0.265468	0.0183604	0.0249329	200	199	133	0.668342	Heritability
cummulative_classswitch_nosex_noage	covid_cswitch_weekly_09_07_2021	2021-09-07	ALL	1157	ACE_Shared_Env	0.0979026	0.0955891	0.153538	0.0287219	0.0199153	200	199	133	0.668342	Shared Environment
cummulative_classswitch_nosex_noage	covid_cswitch_weekly_09_14_2021	2021-09-14	ALL	1163	ACE_h2o	0.200887	0.168661	0.270528	0.34358	0.022226	200	200	156	0.78	Heritability
cummulative_classswitch_nosex_noage	covid_cswitch_weekly_09_14_2021	2021-09-14	ALL	1163	ACE_Shared_Env	0.119912	0.0986429	0.156287	0.442671	0.0058896	200	200	156	0.78	Shared Environment
cummulative_classswitch_nosex_noage	covid_cswitch_weekly_09_21_2021	2021-09-21	ALL	1171	ACE_h2o	0.206342	0.166887	0.274651	0.0710841	0.022231	200	199	166	0.834171	Heritability
cummulative_classswitch_nosex_noage	covid_cswitch_weekly_09_21_2021	2021-09-21	ALL	1171	ACE_Shared_Env	0.143626	0.103607	0.172498	0.0468551	0.0013447	200	199	166	0.834171	Shared Environment
cummulative_classswitch_nosex_noage	covid_cswitch_weekly_09_28_2021	2021-09-28	ALL	1176	ACE_h2o	0.211337	0.167437	0.281883	0.0791598	0.0206535	200	200	170	0.85	Heritability
cummulative_classswitch_nosex_noage	covid_cswitch_weekly_09_28_2021	2021-09-28	ALL	1176	ACE_Shared_Env	0.151827	0.108383	0.170945	0.0469483	0.0007292	200	200	170	0.85	Shared Environment
cummulative_classswitch_nosex_noage	covid_cswitch_weekly_10_05_2021	2021-10-05	ALL	1183	ACE_Shared_Env	0.126651	0.100971	0.163367	0.0500664	0.0035616	200	197	158	0.80203	Shared Environment
cummulative_classswitch_nosex_noage	covid_cswitch_weekly_10_05_2021	2021-10-05	ALL	1183	ACE_h2o	0.212563	0.165062	0.297194	0.0809968	0.0168539	200	197	158	0.80203	Heritability
cummulative_classswitch_nosex_noage	covid_cswitch_weekly_10_12_2021	2021-10-12	ALL	1188	ACE_Shared_Env	0.123416	0.107278	0.154946	0.0497112	0.0048564	200	200	170	0.85	Shared Environment
cummulative_classswitch_nosex_noage	covid_cswitch_weekly_10_12_2021	2021-10-12	ALL	1188	ACE_h2o	0.210403	0.167372	0.275845	0.0456129	0.0183165	200	200	170	0.85	Heritability
cummulative_classswitch_nosex_noage	covid_cswitch_weekly_10_19_2021	2021-10-19	ALL	1189	ACE_Shared_Env	0.140351	0.101955	0.165908	0.619773	0.0015473	200	199	175	0.879397	Shared Environment
cummulative_classswitch_nosex_noage	covid_cswitch_weekly_10_19_2021	2021-10-19	ALL	1189	ACE_h2o	0.211312	0.169298	0.301242	0.236005	0.0176523	200	199	175	0.879397	Heritability
cummulative_classswitch_nosex_noage	covid_cswitch_weekly_10_26_2021	2021-10-26	ALL	1191	ACE_h2o	0.212015	0.169201	0.307868	0.0821481	0.018166	200	197	176	0.893401	Heritability
cummulative_classswitch_nosex_noage	covid_cswitch_weekly_10_26_2021	2021-10-26	ALL	1191	ACE_Shared_Env	0.127553	0.103448	0.163967	0.0527042	0.003429	200	197	176	0.893401	Shared Environment
